# Supplementary material for: Differential View on the Bile Acid Stress Response of Clostridioides difficile
Source: Front Microbiol. 2019 Feb 18;10:258. doi: 10.3389/fmicb.2019.00258 (PMC6387971; doi:10.3389/fmicb.2019.00258)
Supplement: Supplementary file 2 [file Table_2.XLSX]

## Sheet: shock
Table S2: Log2 ratios of all four bile acids (CA, CDCA, DCA and LCA) vs. control as well as the result of an ANOVA analysis are given for the shock experiment. Proteins featuring a change in abundance with p-values < 0.01 are marked in the "T-test Significant" columns.
accession number	gene	function	T-test Significant CA_CON	T-test Significant CDCA_CON	T-test Significant DCA_CON	T-test Significant LCA_CON	log2 CA	p-value CA	log2 CDCA	p-value CDCA	log2 DCA	p-value DCA	log2 LCA	p-value LCA
CDIF630erm_00001	dnaA	chromosomal replication initiator protein					-0.0714612	0.373186	-0.110413	0.16165	-0.1815	0.175125	-0.0846721	0.463695
CDIF630erm_00002	dnaN	DNA polymerase III subunit beta					-0.716443	0.0354965	-1.01665	0.0293056	-1.10588	0.0118897	-1.04559	0.0133453
CDIF630erm_00005	gyrB	DNA gyrase subunit B					-0.109119	0.198041	-0.62369	0.0105616	-0.0872889	0.134509	-0.25645	0.114892
CDIF630erm_00006	gyrA	DNA gyrase subunit A					-0.141176	0.300672	-0.0943679	0.294396	-0.105262	0.0379239	-0.446075	0.161238
CDIF630erm_00007		putative spore protein					-0.0614573	0.456265	0.343433	0.447712	0.0779597	0.578597	-0.0377979	0.441202
CDIF630erm_00009	rsbV	anti-sigma factor antagonist	+			+	-0.309782	0.00608699	-0.570576	0.0426905	-0.419874	0.0223365	-0.650372	0.0012687
CDIF630erm_00010	rsbW	serine-protein kinase RsbW					-0.0156031	0.315261	-0.234278	0.185106	-0.211253	0.0747108	-0.291295	0.0289761
CDIF630erm_00024	serS1	serine--tRNA ligase					-0.0224826	0.230398	0.0968099	0.914199	0.110157	0.664779	0.164981	0.716303
CDIF630erm_00031	ybaB	nucleoid-associated protein YbaB					0.137944	0.953838	0.176407	0.960383	0.130317	0.751638	0.185268	0.414717
CDIF630erm_00032	recR	recombination protein RecR					0.105445	0.850807	-0.648716	0.0854013	0.0247481	0.571046	-0.0179969	0.605857
CDIF630erm_00083	pycA	pyruvate carboxylase		+		+	1.0709	0.0160936	1.79728	0.00175199	0.990479	0.0163884	1.18219	0.007088
CDIF630erm_00084	fusA1	elongation factor G (EF-g)					0.534719	0.222364	-0.180396	0.503388	0.185378	0.863427	-0.6496	0.194177
CDIF630erm_00087	mcsB	protein-arginine kinase				+	-0.635004	0.0618974	1.0063	0.00662212	0.12825	0.803125	3.41316	0
CDIF630erm_00088	clpC	class III stress response-related ATPase, AAA+ superfamily				+	0.456728	0.0945073	0.93497	0.0718605	0.409728	0.152326	2.97663	0
CDIF630erm_00091		putative membrane protein					0.128594	0.878674	-0.290032	0.0770171	0.0152639	0.138467	-0.272645	0.150814
CDIF630erm_00110	ispF	2-C-methyl-D-erythritol 2,4-cyclodiphosphate synthase					0.0202112	0.60323	0.189897	0.879974	-0.341118	0.0260502	0.0682424	0.714763
CDIF630erm_00112	proS1	proline--tRNA ligase	+		+	+	-0.852465	0.0011461	-1.02163	0.0173506	-1.51878	0.000168698	-1.10391	0.001043
CDIF630erm_00113	proS2	proline--tRNA ligase	+		+	+	-0.321611	0.011168	-0.725917	0.00855652	-0.688527	0.00223243	-0.471468	0.00508587
CDIF630erm_00114	gltX	glutamate--tRNA ligase					-0.12045	0.288089	-0.173778	0.308432	0.0877836	0.781466	-0.20092	0.204483
CDIF630erm_00116	cysS	cysteine--tRNA ligase					-0.0606058	0.11102	-0.375702	0.140425	-0.122611	0.111934	-0.256359	0.0312981
CDIF630erm_00118	thyX	thymidylate synthase (FAD)					0.00122496	0.313355	-0.248993	0.0762643	-0.342968	0.0653402	-0.185536	0.307121
CDIF630erm_00119		putative tRNA / rRNA methyltransferase, TrmH family, group3					-0.237357	0.33259	0.313371	0.799666	-0.132311	0.361105	0.353306	0.793538
CDIF630erm_00122	tuf1	elongation factor EFTu / EF1A					-0.130626	0.159268	-0.416822	0.182098	-0.258326	0.143028	-0.106299	0.298598
CDIF630erm_00123	rpmG	50S ribosomal protein L33					-0.269045	0.317603	-0.00694392	0.663609	-0.555851	0.0848527	-0.1253	0.525605
CDIF630erm_00125	nusG	transcription antitermination protein					0.0825258	0.631315	-0.205219	0.133984	-0.173345	0.0142509	-0.176414	0.0463718
CDIF630erm_00126	rplK	50S ribosomal protein L11					-0.025975	0.03213	-0.208587	0.205731	-0.126019	0.166274	-0.122804	0.0811411
CDIF630erm_00127	rplA	50S ribosomal protein L1					0.0544916	0.785163	-0.369438	0.296113	-0.25164	0.150065	-0.237205	0.315564
CDIF630erm_00129	rplJ	50S ribosomal protein L10					-0.0932555	0.518478	-0.817745	0.127151	-0.705795	0.0442001	-0.772697	0.0620656
CDIF630erm_00130	rplL	50S ribosomal protein L7 / L12					-0.336965	0.0795585	-0.371279	0.145034	-0.577485	0.0642617	-0.240427	0.309801
CDIF630erm_00131		NADP-dependent 7-alpha-hydroxysteroid dehydrogenase					0.0952213	0.930345	0.33437	0.88133	-0.457289	0.0808883	-0.514618	0.0781656
CDIF630erm_00132	rpoB	DNA-directed RNA polymerase subunit beta					-0.16367	0.0546917	0.159041	0.827787	-0.107602	0.0643506	-0.148627	0.0718057
CDIF630erm_00133	rpoC	DNA-directed RNA polymerase subunit beta*					-0.0506124	0.213313	0.154662	0.984078	0.26992	0.292287	0.0584325	0.767122
CDIF630erm_00134	rpsL	30S ribosomal protein S12					-0.107326	0.547685	0.461109	0.61273	-0.105492	0.490004	-0.194214	0.463472
CDIF630erm_00135	rpsG	30S ribosomal protein S7			+		-0.0759659	0.0498897	0.0211448	0.584154	-0.137362	0.00389815	-0.240661	0.0322194
CDIF630erm_00136	fusA2	elongation factor G (EF-g)	+		+	+	-0.138042	0.00226094	-0.148413	0.113607	-0.305986	0.000398117	-0.24433	0.00322509
CDIF630erm_00138	rpsJ	30S ribosomal protein S10					-0.017571	0.0727391	0.152883	0.784503	-0.0852323	0.0233324	-0.136762	0.0311501
CDIF630erm_00139	rplC	50S ribosomal protein L3					0.076496	0.713405	-0.23597	0.100835	-0.143489	0.0768622	-0.26696	0.0760578
CDIF630erm_00140	rplD	50S ribosomal protein L4				+	-0.251616	0.023232	-0.453974	0.265397	-0.571145	0.0107369	-0.831137	0.00097134
CDIF630erm_00141	rplW	50S ribosomal protein L23					-0.075429	0.271285	0.206735	0.927388	-0.432242	0.0397057	-0.0846354	0.395247
CDIF630erm_00142	rplB	50S ribosomal protein L2					0.02501	0.603224	-0.397396	0.178475	0.0119576	0.520724	-0.0513666	0.480797
CDIF630erm_00143	rpsS	30S ribosomal protein S19					0.0965972	0.77957	0.00617212	0.64037	-0.0844989	0.290718	-0.537428	0.121439
CDIF630erm_00144	rplV	50S ribosomal protein L22					0.179113	0.866277	-0.0760813	0.814192	-0.276581	0.531761	-0.129044	0.799813
CDIF630erm_00145	rpsC	30S ribosomal protein S3					-0.04224	0.293837	-0.103101	0.217715	0.00842912	0.141191	-0.292654	0.0768947
CDIF630erm_00146	rplP	50S ribosomal protein L16					-0.357977	0.015039	-0.849765	0.249531	-0.335812	0.0691674	-0.643739	0.101258
CDIF630erm_00147	rpmC	50S ribosomal protein L29			+		-0.162064	0.0320394	-0.252043	0.0281352	-0.22877	0.00345111	-0.1097	0.0230437
CDIF630erm_00148	rpsQ	30S ribosomal protein S17					0.139591	0.967035	0.308456	0.756326	-0.0969867	0.398041	-0.126242	0.477869
CDIF630erm_00149	rplN	50S ribosomal protein L14				+	0.0330411	0.532229	0.15749	0.843379	-0.404451	0.0986339	-0.361949	0.00520433
CDIF630erm_00150	rplX	50S ribosomal protein L24					-0.0600097	0.216979	-0.64037	0.138207	-0.224541	0.0201477	0.0242493	0.661024
CDIF630erm_00151	rplE	50S ribosomal protein L5					-0.0654018	0.38184	-0.238864	0.132046	-0.194565	0.145072	-0.143727	0.257301
CDIF630erm_00153	rpsH	30S ribosomal protein S8	+				-0.175031	0.00209056	-0.0388185	0.189186	-0.0333978	0.0299951	-0.112501	0.130709
CDIF630erm_00154	rplF	50S ribosomal protein L6			+		-0.141414	0.116587	-0.175447	0.195226	-0.561482	0.00723544	-0.137556	0.237449
CDIF630erm_00155	rplR	50S ribosomal protein L18	+	+	+	+	-0.159907	0.00603872	-0.374711	0.000751592	-0.323032	0.00114808	-0.492243	0.00896761
CDIF630erm_00156	rpsE	30S ribosomal protein S5					-0.487186	0.023876	-0.334579	0.117517	-0.326883	0.0438353	-0.187191	0.147929
CDIF630erm_00157	rpmD	50S ribosomal protein L30					-0.29429	0.238531	-0.767877	0.18076	-0.255719	0.318905	-0.394343	0.155984
CDIF630erm_00158	rplO	50S ribosomal protein L15			+		-0.172509	0.0142271	-0.109055	0.35645	-0.332355	0.00212253	-0.181511	0.051732
CDIF630erm_00159	secY	preprotein translocase SecY subunit					0.245416	0.664529	0.386606	0.353524	0.281855	0.993034	-0.0951034	0.44079
CDIF630erm_00160	adk	adenylate kinase					-0.253337	0.127267	-0.0428802	0.556492	-0.105489	0.267209	-0.0727371	0.472157
CDIF630erm_00161	map1	methionine aminopeptidase					0.139354	0.958521	-0.0879018	0.539018	0.044407	0.057927	0.119193	0.985276
CDIF630erm_00163	infA	translation initiation factor IF-1					-0.27453	0.119676	-0.346683	0.231216	-0.0121568	0.374908	-0.521541	0.0287285
CDIF630erm_00164	rpmJ	50S ribosomal protein L36					0.0194937	0.627544	0.960256	0.216524	0.254265	0.612394	0.292145	0.353441
CDIF630erm_00165	rpsM	30S ribosomal protein S13					0.0784811	0.57612	-0.0419028	0.252655	-0.0262433	0.207815	-0.160005	0.0417605
CDIF630erm_00166	rpsK	30S ribosomal protein S11					-0.184982	0.223294	-0.188309	0.29137	-0.0403835	0.496484	-0.35714	0.0717792
CDIF630erm_00167	rpsD	30S ribosomal protein S4					-0.140613	0.0188368	-0.145602	0.337271	-0.330863	0.023559	-0.130149	0.276726
CDIF630erm_00168	rpoA	DNA-directed RNA polymerase subunit alpha					-0.058979	0.0462381	0.0119152	0.298704	-0.091961	0.027245	-0.0647193	0.113669
CDIF630erm_00169	rplQ	50S ribosomal protein L17					-0.139759	0.709471	-0.433812	0.40824	0.149349	0.879796	-0.0624444	0.899491
CDIF630erm_00170	ecfA1	energy-coupling factor transporter ATP-binding protein EcfA1					-0.381024	0.250527	0.124872	0.971664	0.608037	0.171554	-0.260514	0.381918
CDIF630erm_00171	ecfA2	energy-coupling factor transporter ATP-binding protein EcfA2					0.0141802	0.779363	-0.0413182	0.718414	0.39611	0.458485	0.521091	0.497841
CDIF630erm_00174	rplM	50S ribosomal protein L13					-0.147933	0.094874	-0.47938	0.112097	-0.370215	0.0113027	-0.504546	0.016012
CDIF630erm_00175	rpsI	30S ribosomal protein S9			+		-0.397721	0.0298261	-0.0288566	0.616969	-0.528423	0.00665312	-0.298482	0.101033
CDIF630erm_00203	aspC	aspartate aminotransferase					-0.176541	0.0616572	-0.272748	0.0261088	-0.117754	0.0260826	-0.0462796	0.401737
CDIF630erm_00204	nrdD	anaerobic ribonucleoside triphosphate reductase					0.30024	0.388123	-0.229963	0.279665	-0.156374	0.321488	-0.470786	0.071994
CDIF630erm_00227	ptb1	phosphate butyryltransferase					0.391548	0.243492	0.586738	0.266997	0.676361	0.0232339	0.394958	0.0505886
CDIF630erm_00228	buk	butyrate kinase					0.178337	0.769072	0.123674	0.803136	0.145535	0.816625	-0.0703777	0.221783
CDIF630erm_00230	vorC1	3-methyl-2-oxobutanoate dehydrogenase (ferredoxin), gamma subunit (ferredoxin)					0.375079	0.0677605	0.348882	0.0653001	0.272704	0.560086	0.221974	0.351405
CDIF630erm_00231	vorB1	3-methyl-2-oxobutanoate dehydrogenase (ferredoxin), beta subunit	+		+	+	0.533636	0.00805683	0.950168	0.0352645	0.776669	0.0043162	0.676171	0.00298538
CDIF630erm_00232	vorA1	3-methyl-2-oxobutanoate dehydrogenase (ferredoxin), alpha subunit					0.255123	0.513765	0.825421	0.300986	0.468139	0.0864122	0.168904	0.623289
CDIF630erm_00233	vorA*1	3-methyl-2-oxobutanoate dehydrogenase (ferredoxin), alpha subunit N-terminal region	+		+		0.518849	0.0067337	0.593724	0.212045	0.831215	0.00133785	0.500208	0.16036
CDIF630erm_00234	glmM	phosphoglucosamine mutase					0.041143	0.581284	0.180526	0.703187	0.132573	0.836125	-0.047136	0.547464
CDIF630erm_00236	glmS	glucosamine--fructose-6-phosphate aminotransferase [isomerizing]					0.28319	0.0987077	0.125665	0.890937	0.372484	0.0911218	0.22915	0.240194
CDIF630erm_00239	murA	UDP-N-acetylglucosamine 1-carboxyvinyltransferase					-0.102009	0.129112	-0.136785	0.168972	-0.323024	0.0744281	-0.127439	0.174071
CDIF630erm_00243	mreB1	rod shape-determining protein MreB					-0.236157	0.306829	-0.0991369	0.531066	0.170296	0.973408	-0.198556	0.307983
CDIF630erm_00244	fabZ	(3R)-hydroxymyristoyl-[acyl-carrier-protein] dehydratase					-0.0342309	0.312545	-0.103156	0.165605	-0.118602	0.110988	-0.297567	0.174744
CDIF630erm_00247	metK	S-adenosylmethionine synthetase					-0.0648519	0.0691602	0.274589	0.379367	0.0323001	0.250851	0.38377	0.186728
CDIF630erm_00259		putative RNA-binding protein				+	0.415196	0.0558072	-0.130562	0.386163	0.115999	0.730214	-0.920395	0.00188054
CDIF630erm_00260	secA1	protein translocase subunit SecA1					0.0903402	0.654445	0.215812	0.596767	0.369354	0.0992525	0.229445	0.805236
CDIF630erm_00263		putative S1 RNA-binding domain-containing protein					0.346003	0.699673	0.475013	0.685078	0.384979	0.827057	0.355661	0.508127
CDIF630erm_00264		putative metal-dependent hydrolase					0.0388021	0.623533	1.27651	0.0855055	-0.258953	0.0461147	-0.779676	0.0887653
CDIF630erm_00291		ABC-type transport system, ATP-binding protein					-0.0908401	0.24924	-0.14821	0.190063	0.167393	0.914856	-0.440114	0.134017
CDIF630erm_00292	rex	transcriptional regulator, redox-sensing repressor Rex					0.0952665	0.879421	0.111523	0.995002	0.169643	0.986748	-0.18805	0.171356
CDIF630erm_00296		putative CO dehydrogenase (NAD), catalytic subunit					0.0159323	0.632245	-0.698125	0.0748915	-0.532329	0.0483126	-0.152809	0.404021
CDIF630erm_00299	cfa	cyclopropane-fatty-acyl-phospholipid synthase					0.948577	0.0669298	1.41312	0.089016	1.29013	0.0139585	0.482317	0.471387
CDIF630erm_00301	gluD	glutamate dehydrogenase		+		+	-0.106867	0.0945869	-0.153867	0.000895304	-0.0171834	0.0854463	-0.308675	0.00102813
CDIF630erm_00306	pyrK	dihydroorotate dehydrogenase (NAD+), electron transfer subunit					-0.480733	0.0900142	-0.782756	0.0339104	-0.651936	0.0271039	-0.52118	0.0555545
CDIF630erm_00308	pyrE	orotate phosphoribosyltransferase					-0.258829	0.321808	-0.678944	0.20777	-0.880672	0.0253708	-0.715752	0.13962
CDIF630erm_00312		putative 8-oxoguanine-DNA-glycosylase					0.243918	0.625279	0.490136	0.536085	0.0141967	0.646233	0.560961	0.0973685
CDIF630erm_00314	groS	10 kDa chaperonin				+	0.314704	0.442445	0.852163	0.0166632	0.177108	0.984473	1.3738	0.000162052
CDIF630erm_00315	groL	60 kDa chaperonin				+	0.262194	0.257685	0.698945	0.00754744	0.178197	0.939075	1.02413	0.000533419
CDIF630erm_00320	guaA	GMP synthase (glutamine-hydrolysing)			+		-0.0651431	0.0889939	-0.170939	0.0939493	-0.28403	0.00517715	-0.200633	0.0513918
CDIF630erm_00333		putative nucleotide-diphospho-sugar transferase					-1.18217	0.0187675	-1.06619	0.092286	-1.13524	0.0177605	-1.17623	0.0147409
CDIF630erm_00334		putative alkaline-phosphatase	+	+	+	+	-0.511146	0.00782894	-0.993509	0.000570287	-0.948007	0	-0.576434	0.00758944
CDIF630erm_00340	purE	5-(carboxyamino)imidazole ribonucleotide mutase					-0.223954	0.568192	-0.231018	0.594582	0.489146	0.700967	-0.0439477	0.864681
CDIF630erm_00342	purF	amidophosphoribosyltransferase					-0.935021	0.125155	-1.04375	0.113944	0.890865	0.533227	-0.487464	0.416882
CDIF630erm_00343	purG	phosphoribosylformylglycinamidine cyclo-ligase					-0.1139	0.152858	-0.367588	0.0607037	-0.319985	0.0696572	0.196578	0.946245
CDIF630erm_00345	purH	bifunctional phosphoribosylaminoimidazolecarboxamide formyltransferase / IMP cyclohydrolase					-0.53402	0.195972	0.0478921	0.849111	0.107725	0.780629	-0.163167	0.394418
CDIF630erm_00347	purL	phosphoribosylformylglycinamidine synthase					-0.0279769	0.539626	-0.0036147	0.715427	0.108267	0.84438	0.229368	0.701924
CDIF630erm_00352		putative flagellar biosynthesis protein					-0.446884	0.331609	-0.185912	0.450814	-0.684445	0.0508636	-0.816047	0.0537179
CDIF630erm_00353	flgK	flagellar hook-associated protein FlgK (or HAP1)	+	+	+		-0.629122	0.000961641	-0.972566	0.00451684	-1.00313	0	0.716543	0.0294227
CDIF630erm_00354	flgL	flagellar hook-associated protein FlgL (or HAP3)	+			+	-1.13899	0.00255058	-0.857039	0.0763865	-0.908325	0.0137241	2.74144	0.00025095
CDIF630erm_00355	fliW	flagellar assembly factor FliW			+	+	-0.113728	0.149857	-0.10578	0.153505	-0.39134	0.00667857	-0.323189	0.00558611
CDIF630erm_00356	csrA	carbon storage regulator CsrA					-0.38577	0.0194841	-0.456795	0.0229554	-0.411444	0.0102632	-0.0775543	0.288821
CDIF630erm_00357	fliS1	flagellar protein FliS					-0.812418	0.118298	-0.359946	0.449512	-0.727759	0.138311	-0.702172	0.204981
CDIF630erm_00358	fliS2	flagellar protein FliS					-0.142947	0.214954	-0.758601	0.0900582	-0.099966	0.370044	-0.295355	0.25697
CDIF630erm_00359	fliD	flagellar hook-associated protein 2 FliD (or HAP2)				+	0.00622667	0.588627	-0.632155	0.0376236	-0.289328	0.16209	1.833	0.000522193
CDIF630erm_00361	fliC	flagellin C					-0.316814	0.0397345	-0.423743	0.0764224	-0.537769	0.0125703	-0.280056	0.0730036
CDIF630erm_00362		flagellin N-acetylglucosamine transferase					0.950494	0.208832	1.29973	0.0719429	1.07217	0.0133858	1.88434	0.0232784
CDIF630erm_00363		phosphothreonine phosphatase			+	+	-0.4105	0.0137253	-0.794476	0.0402877	-0.75666	0.000119973	-0.463482	0.00105784
CDIF630erm_00364		flagellin phosphothreonine transferase					0.0162098	0.040533	-0.143628	0.215548	-0.457448	0.0310792	-0.122714	0.412658
CDIF630erm_00365		flagellin methyltransferase	+		+	+	-0.64913	0.000818699	-1.05951	0.0246775	-1.32795	0.000258471	-1.15877	0.00136555
CDIF630erm_00366		flagellin phosphotransferase					-0.30695	0.230193	-0.448367	0.162574	-0.467229	0.0699071	-0.46135	0.0896404
CDIF630erm_00371	fliF	flagellar M-ring protein FliF					0.0625307	0.747497	-0.327323	0.245213	-0.300517	0.0980644	-0.466394	0.0848567
CDIF630erm_00372	fliG	flagellar motor switch protein FliG	+			+	-0.511212	0.00807589	-0.350655	0.0145163	-0.281879	0.0116625	-0.654248	0.00311887
CDIF630erm_00378	flgE	flagellar hook protein FlgE (Distal rod protein)					0.00630543	0.552421	0.358149	0.0210789	0.0543445	0.305229	0.298004	0.11283
CDIF630erm_00379	flbD	flagellar protein FlbD	+		+		-0.368961	0.000949664	-0.174657	0.354102	-0.398254	0.00743552	-0.557227	0.0299753
CDIF630erm_00381	motB	flagellar motor rotation protein MotB (chemotaxis protein MotB)					0.387448	0.98746	0.23374	0.535804	0.218177	0.90536	0.164433	0.602991
CDIF630erm_00388	flhF	flagellar biosynthesis regulator FlhF (flagella-associated GTP-binding protein)					0.597483	0.147109	-0.157501	0.528229	-0.0294886	0.326575	1.26816	0.464966
CDIF630erm_00394	fliM	flagellar motor switch protein FliM					0.0164284	0.666264	-0.3512	0.252015	-0.103214	0.496259	-0.146365	0.489946
CDIF630erm_00395	fliN2	flagellar motor switch protein FliN					-0.00179276	0.682366	-0.310067	0.255751	-0.00750313	0.608488	-0.00437577	0.801712
CDIF630erm_00396		tetratricopeptide repeat protein					0.330314	0.954914	1.80912	0.36762	-1.04255	0.29805	-0.288506	0.646421
CDIF630erm_00397	htpG	heat shock protein HtpG					0.1021	0.740122	-0.0630926	0.330749	0.0468268	0.284335	0.040116	0.519398
CDIF630erm_00398		putative iron-containing alcohol dehydrogenase					0.0325222	0.517165	-0.00404305	0.594215	-0.15959	0.244166	-0.266417	0.115338
CDIF630erm_00403		pyridoxamine 5*-phosphate oxidase family protein		+		+	0.281229	0.760922	1.51041	0.00237803	0.65645	0.0307764	1.20703	0.000412283
CDIF630erm_00420		putative iron-sulfur-binding protein	+				0.531798	0.00578064	0.615125	0.0261317	0.666489	0.0216642	0.259983	0.0887191
CDIF630erm_00456	pcrA	ATP-dependent DNA helicase PcrA					-0.0112932	0.881228	0.109708	0.891924	-0.421068	0.35714	-0.535843	0.382459
CDIF630erm_00457	apeB	aminipeptidase ApeB					-0.220074	0.295257	-0.526605	0.241235	0.410536	0.487608	-0.338892	0.307824
CDIF630erm_00458		phospholipase, patatin family					0.167099	0.864197	-0.0658174	0.484226	0.328578	0.240377	0.163188	0.824294
CDIF630erm_00459	ppiB	peptidyl-prolyl cis-trans isomerase B					0.138959	0.988746	0.0404417	0.758904	0.151024	0.954493	0.272261	0.374295
CDIF630erm_00461		cobalt-dependent inorganic pyrophosphatase					0.139981	0.995868	0.0303227	0.718584	0.0772976	0.58166	-0.255642	0.0557409
CDIF630erm_00462	adhE1	aldehyde-alcohol dehydrogenase					0.77317	0.883803	-0.0697163	0.799448	0.405115	0.779616	-0.357265	0.630974
CDIF630erm_00520		putative radical SAM-family protein					-0.399796	0.281799	-0.661312	0.123042	-1.06542	0.0691041	-1.53917	0.0197976
CDIF630erm_00522	ldhA	(R)-2-hydroxyisocaproate dehydrogenase					-0.0779344	0.297309	-0.144091	0.3834	0.284169	0.447569	0.136567	0.931092
CDIF630erm_00523	hadA	isocaprenoyl-CoA:2-hydroxyisocaproate CoA-transferase					-0.229474	0.031262	-0.17559	0.0792913	0.0132339	0.300679	-0.316975	0.0566661
CDIF630erm_00524	hadI	activator of 2-hydroxyisocaproyl-CoA dehydratase	+				-0.436367	0.00264025	-0.208598	0.27263	-0.0126905	0.145568	-0.422829	0.0283833
CDIF630erm_00525	hadB	2-hydroxyisocaproyl-CoA dehydratase, alpha subunit					-0.140322	0.122115	-0.053098	0.340936	-0.025785	0.260768	-0.351405	0.0461571
CDIF630erm_00526	hadC	2-hydroxyisocaproyl-CoA dehydratase, beta subunit	+				-0.382068	0.00131597	-0.0280236	0.333249	0.11168	0.458141	-0.405122	0.0405237
CDIF630erm_00527	acdB	isocaproyl-CoA dehydrogenase, catalytic subunit				+	-0.192003	0.0228645	-0.136708	0.107789	0.025319	0.113135	-0.177947	0
CDIF630erm_00528	etfB1	isocaproyl-CoA dehydrogenase, electron transfer flavoprotein beta subunit	+				-0.335292	0.00294603	-0.134382	0.130453	-0.0579002	0.0193903	-0.23978	0.0130285
CDIF630erm_00529	etfA1	isocaproyl-CoA dehydrogenase, electron transfer flavoprotein alpha subunit					-0.211487	0.0908268	-0.0342136	0.576438	-0.197969	0.120207	-0.245049	0.129354
CDIF630erm_00531	fba	fructose-1,6-bisphosphate aldolase					0.0717436	0.670051	0.161717	0.747805	0.198373	0.844355	0.149106	0.711063
CDIF630erm_00532		putative tautomerase					-0.19904	0.449214	0.0519186	0.925344	0.0864362	0.815097	-0.533867	0.169696
CDIF630erm_00534		putative RNA methyltransferase					0.038241	0.834812	-0.0769971	0.633951	-0.205178	0.401925	-0.0373706	0.719405
CDIF630erm_00550		putative conjugative transposon protein					0.171076	0.911118	-0.606076	0.135111	0.265677	0.418686	-0.20984	0.335012
CDIF630erm_00615		omega-amidase NIT2					0.260034	0.933632	-0.167985	0.335956	0.555822	0.0789933	0.342287	0.330076
CDIF630erm_00618	purC1	phosphoribosylaminoimidazole-succinocarboxamide synthetase	+		+		1.14311	0.00241385	0.724822	0.0698608	0.878263	0.00619279	0.122493	0.844381
CDIF630erm_00626	cwpV	putative hemagglutinin / adhesin cwpV					0.0592308	0.707653	-0.339309	0.327122	-0.0902156	0.165714	-0.422791	0.100582
CDIF630erm_00631		hypothetical protein	+				0.512709	0.00417754	0.146432	0.774146	0.139102	0.79697	-0.271107	0.0790179
CDIF630erm_00641		putative amidohydrolase					-0.89219	0.267779	0.687698	0.2818	0.00825293	0.91664	0.380373	0.528172
CDIF630erm_00657	arcB	Delta(1)-pyrroline-2-carboxylate reductase	+				1.05075	0.00545581	0.608394	0.068831	1.00518	0.0746553	0.311201	0.229406
CDIF630erm_00658		putative lipoprotein					-1.03905	0.0118952	-0.302423	0.191354	-0.120445	0.415762	-0.190374	0.400846
CDIF630erm_00660		transcriptional regulator, beta-lactam repressor					-0.252419	0.575636	0.28299	0.64366	0.0625449	0.985493	-0.288132	0.58221
CDIF630erm_00667	spsB1	signal peptidase IB					0.704633	0.205331	0.0661628	0.974501	0.878937	0.209788	-0.0403822	0.895056
CDIF630erm_00672		transcriptional regulator, ArsR family					-0.576744	0.111984	-0.335403	0.326336	-0.272266	0.268778	-0.65648	0.0836376
CDIF630erm_00674		putative aldo / keto reductase					0.441311	0.78087	-0.567679	0.00479258	-0.19879	0.21254	0.269344	0.901679
CDIF630erm_00679	trmL	putative tRNA (cytidine(34)-2*-o)-methyltransferase					-0.510141	0.0839355	-0.417797	0.276622	-0.213206	0.225002	-0.377039	0.157502
CDIF630erm_00680		uncharacterized protein, DegV family					0.0927792	0.833715	0.0338855	0.821893	-0.102849	0.350423	0.0672427	0.940221
CDIF630erm_00687	thrS	threonine--tRNA ligase					0.22628	0.291638	0.533198	0.311913	0.639559	0.00952283	0.353454	0.0393623
CDIF630erm_00690		HD domain protein					-0.0418308	0.457315	-0.62444	0.0497444	-0.0694929	0.322647	-0.537162	0.063691
CDIF630erm_00700		uncharacterized protein		+			0.368419	0.126266	1.07318	0.00022953	-0.441802	0.0999497	0.134055	0.891279
CDIF630erm_00703		GTP binding domain protein					-0.270988	0.591237	0.1803	0.765422	0.371548	0.651789	-0.211092	0.64161
CDIF630erm_00785		transcriptional regulator, beta-lactam repressor					-0.186109	0.390643	0.46995	0.527028	-0.102555	0.454214	0.0275213	0.791681
CDIF630erm_00787		uncharacterized protein, GTP cyclohydrolase-like	+		+		-0.471682	0.0101046	-0.427806	0.02471	-0.666524	0.00141589	-0.476654	0.0182309
CDIF630erm_00798	infC	translation initiation factor IF-3					-0.326053	0.208607	0.309321	0.706067	0.207093	0.987964	0.412105	0.374456
CDIF630erm_00799	rpmI	50S ribosomal protein L35					0.379839	0.556442	1.48896	0.476304	0.245236	0.914289	0.321135	0.64308
CDIF630erm_00800	rplT	50S ribosomal protein L20					0.0887637	0.810349	0.297309	0.86632	0.0415407	0.428857	0.00236661	0.493825
CDIF630erm_00814	pheS	phenylalanyl-tRNA synthetase alpha chain					0.103641	0.725104	0.0897292	0.853534	-0.0351907	0.146617	-0.0801464	0.134698
CDIF630erm_00815	pheT	phenylalanyl-tRNA synthetase subunit beta					0.0554356	0.785191	0.141073	0.939715	0.312877	0.508232	0.176306	0.678847
CDIF630erm_00821		putative nitroreductase-like oxidoreductase				+	0.88032	0.0672039	1.08857	0.0252406	1.26444	0.0112391	1.75558	0.00882283
CDIF630erm_00823	pepD	cytosol non-specific dipeptidase					0.214423	0.824331	0.3014	0.0930188	0.48686	0.0179238	0.299475	0.0356907
CDIF630erm_00824	mutS2	endonuclease MutS2					0.533074	0.858204	1.10684	0.5227	1.02534	0.59406	-0.0156439	0.459163
CDIF630erm_00826	argS	arginine--tRNA ligase					-0.208981	0.0374455	-0.258803	0.0290724	-0.205924	0.107231	-0.118469	0.189806
CDIF630erm_00830		tetratricopeptide repeat protein					-0.112814	0.514463	-0.691791	0.0731687	-0.795563	0.0555613	-0.913827	0.0553471
CDIF630erm_00831	ptb2	phosphate butyryltransferase					-0.183232	0.228014	-0.11478	0.359563	0.0194359	0.350268	-0.295635	0.0487843
CDIF630erm_00832	cooS	anaerobic carbon monoxide dehydrogenase					-0.0772169	0.444628	-0.346003	0.174841	0.44226	0.415897	-1.65878	0.02587
CDIF630erm_00833	cooC	carbon monoxide dehydrogenase, accessory protein				+	0.299432	0.881366	-1.06486	0.00579744	0.0956949	0.854078	-1.31773	0.00637275
CDIF630erm_00834	fhs	formate--tetrahydrofolate ligase					0.236563	0.263866	0.0943231	0.921197	0.377281	0.244686	-0.0157939	0.47031
CDIF630erm_00835	fchA	methenyltetrahydrofolate cyclohydrolase			+		0.348723	0.118116	0.0907726	0.833307	0.976401	0.00115625	-0.165179	0.316445
CDIF630erm_00836	folD	bifunctional methylenetetrahydrofolate dehydrogenase (NADP+) / methenyl tetrahydrofolate cyclohydrolase					-0.61534	0.0903803	-0.727373	0.156523	-0.560472	0.112279	-1.27554	0.0471161
CDIF630erm_00840		acetyl-CoA synthase, nickel-inserting subunit					0.0992833	0.855355	-1.14155	0.142377	-0.0526761	0.295764	-1.00492	0.0521316
CDIF630erm_00841	acsD	corrinoid / iron-sulfur protein, small subunit					0.60681	0.123279	-0.187164	0.259821	0.683627	0.0260997	-0.893755	0.0143199
CDIF630erm_00842	acsC	corrinoid / iron-sulfur protein, large subunit	+		+		0.940842	0.00573479	0.388552	0.772132	1.63841	0.000184615	-0.167758	0.193782
CDIF630erm_00843	acsE	5-methyltetrahydrofolate:corrinoid / iron-sulfur protein co-methyltransferase					0.46205	0.266998	-0.448002	0.152631	0.804982	0.046934	-0.884321	0.0128715
CDIF630erm_00844	cdhC	acetyl-CoA synthase, subunit alpha / beta					0.090438	0.758934	-0.591806	0.0153243	0.504828	0.16745	-0.608668	0.0624951
CDIF630erm_00850		putative RNA-binding protein					0.16978	0.76108	-0.173488	0.107734	-0.0258428	0.311543	-0.465217	0.0517495
CDIF630erm_00852		uncharacterized protein					0.173095	0.991982	-0.0273896	0.790756	0.416216	0.761152	0.13983	0.773067
CDIF630erm_00872	thiI	sulfurtransferase ThiI					0.104464	0.905991	0.247352	0.566922	-0.0106726	0.648352	-0.135588	0.512514
CDIF630erm_00876	pflA	formate C-acetyltransferase activating enzyme					0.0200831	0.860518	0.353728	0.476262	-0.0451886	0.655277	0.694715	0.104867
CDIF630erm_00877	plfB	formate C-acetyltransferase					0.0928028	0.790764	0.270351	0.283583	-0.0283996	0.212457	0.40899	0.0998365
CDIF630erm_00879	cshA1	DEAD-box ATP-dependent RNA helicase CshA					0.0641779	0.626177	0.597645	0.208307	0.44884	0.141598	0.505064	0.233118
CDIF630erm_00889	spoIIAB	anti-sigma F factor (stage II sporulation protein AB)					-0.519643	0.214064	-0.367822	0.150787	-0.778284	0.0365249	-0.202724	0.343646
CDIF630erm_00897		putative amidohydrolase, M20D peptidase family					-0.189401	0.337725	-0.254975	0.443364	0.259503	0.835229	0.0146148	0.699334
CDIF630erm_00898		hypothetical protein					0.123742	0.952429	0.373119	0.644411	0.560936	0.342965	-0.00352292	0.794963
CDIF630erm_00899		putative penicillin-binding protein					-1.13459	0.169876	-0.507331	0.576757	-0.199302	0.839489	-0.349004	0.750956
CDIF630erm_00904		ABC-type transport system, ATP-binding protein			+	+	0.0718695	0.476726	-0.133037	0.433622	-0.535293	0.00689631	-0.553861	0.00617554
CDIF630erm_00907		putative GTP-binding protein, HflX type					-0.010982	0.630644	0.0183723	0.5763	0.473679	0.624381	-0.355772	0.27562
CDIF630erm_00909		putative hydrolase, NUDIX family					0.0783704	0.280403	0.0242671	0.61326	0.109495	0.54772	-0.109311	0.10977
CDIF630erm_00913	nadE	NAD+ synthase					0.086218	0.374478	0.289718	0.619384	0.141679	0.642991	0.0743516	0.729922
CDIF630erm_00914		transcriptional regulatory protein				+	-0.237735	0.0274487	-0.463043	0.0166283	-0.273046	0.0292489	-0.710014	0.00351512
CDIF630erm_00923	etfB2	acryloyl-CoA dehydrogenase, electron transfer flavoprotein beta subunit					1.09186	0.534372	0.46669	0.351188	0.680527	0.988782	1.61637	0.487523
CDIF630erm_00924	etfA2	acryloyl-CoA dehydrogenase, electron transfer flavoprotein alpha subunit					-0.347158	0.365133	1.21666	0.823391	-0.775143	0.164716	-1.32284	0.040366
CDIF630erm_00926		uncharacterized protein					-0.132991	0.124084	-0.237153	0.133696	0.126264	0.804609	0.0642999	0.839963
CDIF630erm_00928	floX	putative flavodoxin					0.560843	0.219471	-0.281637	0.287148	0.411466	0.396274	-0.130421	0.530231
CDIF630erm_00930		putative universal stress protein A (UspA)					0.952393	0.0623699	0.405232	0.665588	0.573896	0.0097851	0.20363	0.396311
CDIF630erm_00936	bglC	6-phospho-beta-glucosidase					-0.0174039	0.585594	-0.368468	0.159045	0.316771	0.862831	-0.320741	0.160107
CDIF630erm_00944	rbr1	putative rubrerythrin					-0.127892	0.195194	-0.151587	0.435299	-0.171924	0.157973	-0.196398	0.278461
CDIF630erm_00945	perR	peroxide-responsive repressor	+		+	+	-0.677736	0.00393352	-1.04411	0.0185777	-0.8879	0.00540396	-0.601275	0.0044354
CDIF630erm_00946	dsr	desulfoferrodoxin					-0.418128	0.179981	0.486617	0.200721	0.194294	0.925324	-0.136756	0.532104
CDIF630erm_00947		oxidative stress glutamate dehydrogenase (glutamate synthase-like) (rubredoxin)		+			0.237099	0.725397	0.277316	0.000272668	0.353221	0.206084	0.208973	0.266411
CDIF630erm_00948		putative metallo-beta-lactamase superfamily protein					0.448123	0.619287	0.477428	0.316116	0.833923	0.071958	0.774386	0.133296
CDIF630erm_00951		citrate (Re)-synthase	+	+	+	+	2.49444	0	3.58521	0	3.19717	0	3.16656	0
CDIF630erm_00952	acnB	aconitate hydratase	+	+	+	+	1.90616	0.000590925	2.85628	0	3.00556	0	2.82928	0.000131995
CDIF630erm_00953	icd	isocitrate dehydrogenase (NAD+)	+	+	+	+	1.72487	0.000153914	2.93482	0	2.80485	0	2.38251	0
CDIF630erm_00955		putative acetyltransferase			+	+	-0.396716	0.0546212	-0.435267	0.00659739	-0.572635	0.00772149	-0.558923	0.0033131
CDIF630erm_00959		putative isomerase / hydrolase					0.62301	0.198291	0.521933	0.263761	0.951152	0.177093	0.681497	0.307391
CDIF630erm_00960	purH*	phosphoribosylaminoimidazolecarboxamide formyltransferase				+	0.187734	0.882143	1.59028	0.0163998	0.681311	0.0818291	1.10101	0.00834266
CDIF630erm_00963	cwp25	putative cell wall-binding protein cwp25					-0.270954	0.0618142	0.127324	0.838845	-0.116858	0.154182	-0.265236	0.127761
CDIF630erm_00968		putative AbgB-like amidohydrolase	+				-0.610756	0.0061616	0.443779	0.951803	-0.703651	0.0240444	-0.363228	0.126187
CDIF630erm_00974	oppA	ABC-type transport system, oligopeptide-family extracellular solute-binding protein			+		0.339577	0.25073	-0.127265	0.417827	1.00566	0	-0.224139	0.288232
CDIF630erm_00985		putative ADP-ribose binding protein				+	0.746971	0.0127236	0.116682	0.971843	0.200532	0.861548	-1.74073	0.000269179
CDIF630erm_00993		ABC-type transport system, sugar-family extracellular solute-binding protein			+		-0.158058	0.0374763	0.884805	0.0594646	1.00492	0.000518292	0.838488	0.0197986
CDIF630erm_00994		ABC-type transport system, sugar-family ATP-binding protein	+			+	-1.07078	0.0100487	-0.354658	0.0139745	-0.00359416	0.328363	-0.545196	0.00886027
CDIF630erm_00997		ABC-type transport system, sugar-family ATP-binding protein					0.671093	0.378694	-0.251531	0.951339	0.332845	0.485881	0.839502	0.477317
CDIF630erm_01001		putative protein modulating protease activity	+			+	2.75764	0.00010299	2.27461	0.00622054	1.06242	0.00982414	1.68439	0.000837526
CDIF630erm_01004	glgA	glycogen synthase					0.798293	0.277329	0.586163	0.42381	0.573447	0.924264	0.278019	0.668889
CDIF630erm_01007		transcriptional regulator, GntR family					-0.188035	0.378446	0.292485	0.642503	0.82346	0.687607	-0.0341465	0.75293
CDIF630erm_01010	speE	spermidine synthase		+		+	-0.536933	0.0251066	-1.71779	0.00389879	-0.929287	0.0363603	-1.21469	0.00116592
CDIF630erm_01012	cspA	cold shock protein					0.0142964	0.813669	-0.210646	0.499932	-0.810055	0.0715145	-0.925374	0.103684
CDIF630erm_01013		ferredoxin hydrogenase	+	+		+	-0.0691905	0.00432636	-0.497062	0.000303658	0.467312	0.914971	-0.484579	0.00288086
CDIF630erm_01014		ferredoxin hydrogenase					0.0755938	0.887873	-0.0217277	0.718972	-0.188904	0.240643	-0.530863	0.101211
CDIF630erm_01018		hypothetical protein					1.36658	0.238788	0.470177	0.351634	1.19598	0.0707169	0.94422	0.221847
CDIF630erm_01020	opuCA	ABC-type transport system, glycine betaine / carnitine / choline ATP-binding protein	+		+		1.7979	0.00222257	0.98695	0.0176843	1.45937	0.000673492	0.527549	0.253467
CDIF630erm_01021	opuCC	ABC-type transport system, glycine betaine / carnitine / choline permease	+	+	+	+	1.71328	0.000454054	1.34855	0.00141357	1.37614	0.00545059	0.90871	0.00388717
CDIF630erm_01026		putative phage protein					-0.357805	0.99362	1.67699	0.269218	0.521007	0.433343	0.792962	0.414353
CDIF630erm_01029		transcriptional regulator, phage-type					-0.131222	0.20485	-0.441549	0.22435	0.00538238	0.422567	-0.0269668	0.582822
CDIF630erm_01066		putative phage protein				+	-0.38989	0.0752644	0.144326	0.931204	-0.482741	0.00934585	-0.492862	0.0051624
CDIF630erm_01069		putative phage protein				+	-0.333039	0.0523298	-0.256103	0.306503	-0.0171795	0.299891	-0.522918	0.00556421
CDIF630erm_01090		putative phage protein					-0.41389	0.0792974	-0.980277	0.00996101	-0.516378	0.046857	-0.950155	0.0207246
CDIF630erm_01109		protein-export protein, SecB-like					0.166631	0.912526	-0.326739	0.135307	0.143391	0.964245	-0.308204	0.19509
CDIF630erm_01121	rpsA	30S ribosomal protein S1					-0.0989418	0.0572788	-0.518156	0.00815098	-0.275383	0.0116185	-0.325991	0.0373565
CDIF630erm_01130		putative serine-pyruvate aminotransferase					-0.600284	0.0133349	0.293846	0.925962	-0.273356	0.0349434	0.02387	0.717796
CDIF630erm_01132		uncharacterized protein, UCP033563-like					0.379738	0.688568	0.515698	0.463936	1.07698	0.336467	-0.00690231	0.91173
CDIF630erm_01135		ABC-type transport system, nitrate / sulfonate / taurine extracellular solute-binding protein					-0.317617	0.509808	-0.0698642	0.899237	-0.580103	0.285027	-0.44395	0.469876
CDIF630erm_01141	ytsJ	malate dehydrogenase (oxaloacetate-decarboxylating)					-0.37535	0.739853	1.49494	0.551894	0.303992	0.569552	0.327966	0.639409
CDIF630erm_01143		putative zinc binding DNA-binding protein					0.236223	0.6338	0.644113	0.367088	0.0824064	0.870482	0.547512	0.282242
CDIF630erm_01160	potA	ABC-type transport system, spermidine / putrescine ATP-binding protein					-0.297632	0.131066	0.0136244	0.663321	-0.232075	0.174538	0.16006	0.955192
CDIF630erm_01163	potD	ABC-type transport system, spermidine / putrescine solute-binding protein					-0.194873	0.487815	-0.169996	0.584614	-0.585342	0.120835	0.130144	0.892069
CDIF630erm_01175	cwp16	putative cell wall hydrolase / autolysin					-0.0254465	0.473376	-0.030035	0.575098	-0.127063	0.162502	0.0803503	0.93627
CDIF630erm_01176	cwp17	putative cell wall hydrolase / autolysin					-0.17532	0.493391	-0.479884	0.298639	-0.324551	0.326081	-0.402822	0.355655
CDIF630erm_01186	pepT1	peptidase T					0.0464402	0.680865	0.318247	0.327439	0.375914	0.476383	0.316731	0.476531
CDIF630erm_01187	cwp18	putative cell wall-binding protein cwp18					-0.17229	0.0700515	-0.213398	0.174532	0.327101	0.888628	-0.0524294	0.216736
CDIF630erm_01188		putative phosphodiesterase					0.0420916	0.68598	0.87601	0.0499501	0.542353	0.406241	0.142839	0.893268
CDIF630erm_01194	bcd	butyryl-CoA dehydrogenase, catalytic subunit	+		+		0.736563	0.00534222	0.321371	0.264643	0.940501	0.0017536	0.0655583	0.803018
CDIF630erm_01195	etfB3	butyryl-CoA dehydrogenase, electron transfer flavoprotein beta subunit			+		0.65412	0.0227967	0.665345	0.0998278	1.20295	0.00162924	0.25642	0.297174
CDIF630erm_01196	etfA3	butyryl-CoA dehydrogenase, electron transfer flavoprotein alpha subunit	+		+		0.72232	0.000310867	0.396153	0.0796729	0.771897	0.0039602	0.128605	0.966472
CDIF630erm_01197	crt2	short-chain-enoyl-CoA hydratase					0.650444	0.16343	0.0445311	0.808534	0.886341	0.02291	-0.212853	0.272254
CDIF630erm_01198	hbd	3-hydroxybutyryl-CoA dehydrogenase	+				0.889758	0.00952549	0.794395	0.00967938	0.943953	0.018047	0.54435	0.0436726
CDIF630erm_01199	thlA1	acetyl-CoA C-acetyltransferase		+	+		0.733341	0.0146628	0.779757	0.00363701	1.04387	0.000984609	0.490905	0.0336675
CDIF630erm_01201		nucleoid-associated protein, NdpA-like					0.403863	0.342052	-0.103787	0.424794	0.820708	0.358318	-0.259807	0.176682
CDIF630erm_01207	ccpA	transcriptional regulator, LacI family					-0.180231	0.0439632	-0.441847	0.0244479	-0.553264	0.0435051	0.0492352	0.561386
CDIF630erm_01215		uncharacterized protein, UPF0291 protein family					-0.271422	0.265402	-1.26221	0.0427963	-1.17095	0.0144416	-1.0567	0.0292649
CDIF630erm_01216	apeA	aminopeptidase ApeA					-0.0935065	0.0965893	-0.471231	0.0192376	-0.214813	0.0654934	-0.331219	0.0369583
CDIF630erm_01224		putative lipoprotein					-0.0834698	0.344488	-0.501729	0.153438	-0.314571	0.0664206	-0.183126	0.247215
CDIF630erm_01227		PTS system, galactiol-type IIB component			+	+	-0.206934	0.242644	-0.808498	0.0705899	-0.560142	0.00257786	-0.73744	0.00811081
CDIF630erm_01230		putative peptidase, M20D family					-0.27294	0.169493	-0.342439	0.197308	-0.328145	0.185071	0.19464	0.587975
CDIF630erm_01270		putative nitroreductase-like oxidoreductase					0.372474	0.613774	0.23873	0.936637	0.175111	0.882282	0.544899	0.321313
CDIF630erm_01275	polA	DNA polymerase I (POLI)					0.485916	0.544172	0.221552	0.665725	-0.102457	0.693188	0.392666	0.380657
CDIF630erm_01278		putative solute-binding lipoprotein					0.0317872	0.612957	-0.267093	0.0788468	-0.0556328	0.144968	-0.518901	0.016973
CDIF630erm_01281	gloA	lactoylglutathione lyase					-0.311875	0.420394	-0.466758	0.401126	-0.217167	0.504724	-0.288585	0.525645
CDIF630erm_01282		putative SH3-domain protein	+		+		-0.623812	0.00556107	-0.113848	0.463528	-0.584892	0.00630371	-0.486694	0.0105955
CDIF630erm_01284	rnfC	electron transport complex protein					-0.0422319	0.0302216	0.605921	0.266859	0.547644	0.0675185	0.334185	0.316758
CDIF630erm_01285	rnfD	electron transport complex protein					-0.0515472	0.703115	0.831855	0.158598	-0.0324623	0.677685	0.262648	0.610632
CDIF630erm_01286	rnfG	electron transport complex protein					0.18726	0.65606	0.834184	0.350326	0.00165438	0.389422	0.0128818	0.631027
CDIF630erm_01289	rnfB	electron transport complex protein					0.679263	0.139852	0.91245	0.119765	0.733095	0.0754134	0.466469	0.395502
CDIF630erm_01292	mreB2	rod shape-determining protein MreB					-0.105501	0.119759	-0.25796	0.246622	-0.268073	0.0200836	-0.257975	0.0247499
CDIF630erm_01293	mreC	rod shape-determining protein MreC					-0.270598	0.14125	0.562454	0.939792	-0.387018	0.128001	0.767446	0.613438
CDIF630erm_01295		putative penicillin-binding protein with a N-terminal TonB-box					0.827144	0.155297	0.0342308	0.794715	0.28751	0.696043	0.292079	0.743738
CDIF630erm_01297	minD	septum site-determining protein MinD (cell division inhibitor MinD)					-0.837784	0.0343485	-0.355485	0.0922402	-0.134288	0.25487	-0.128892	0.375892
CDIF630erm_01300	mgsA	methylglyoxal synthase					-0.238393	0.170014	-0.929593	0.123271	-0.808624	0.0347332	-0.863461	0.0193966
CDIF630erm_01303		uncharacterized protein, transglutaminase-like		+	+		-1.02676	0.0130111	-1.30159	0.00220282	-1.26447	0.00219006	-0.452667	0.0592054
CDIF630erm_01304	fprA	flavo-diiron protein FprA					0.204798	0.741021	0.357642	0.465045	0.21825	0.729869	-0.00111483	0.751991
CDIF630erm_01305		putative radical SAM-superfamily protein		+			-0.0563849	0.096847	-0.456508	0.00270717	-0.152182	0.186621	-0.496088	0.00946174
CDIF630erm_01306		radical SAM-linked protein					-0.0337527	0.576402	0.18087	0.701452	0.336358	0.775721	0.904956	0.104528
CDIF630erm_01308	rplU	50S ribosomal protein L21	+		+		-0.534363	0.000589842	-0.669231	0.0129073	-0.991038	0.00196684	-0.739443	0.0511192
CDIF630erm_01310	rpmA	50S ribosomal protein L27			+		-0.11178	0.340512	-0.237124	0.21433	-0.810506	0.00458812	-0.67863	0.120466
CDIF630erm_01311	obgE	Spo0B-associated GTP-binding protein					-0.383592	0.107281	-0.225034	0.178438	-0.554698	0.0224815	-0.0706218	0.195679
CDIF630erm_01312		rna-binding protein, yhby family					0.063985	0.510652	-0.766795	0.183809	-0.194943	0.06947	0.257083	0.880849
CDIF630erm_01323	ackA	acetate kinase					0.235974	0.501276	-0.0262913	0.416028	0.0630564	0.519164	-0.0953293	0.320348
CDIF630erm_01325	rpmF	50S ribosomal protein L32					-0.504902	0.0874883	-0.192623	0.510537	-0.744686	0.0373925	-0.487249	0.258324
CDIF630erm_01327	plsX	phosphate acyltransferase					0.278523	0.3156	0.23722	0.726651	0.319996	0.250935	0.352466	0.181479
CDIF630erm_01328	fabH	beta-ketoacyl-[acyl-carrier-protein] synthase 3			+		0.19901	0.658416	-0.435231	0.0566412	-0.223704	0.00313328	-0.215973	0.0897726
CDIF630erm_01329	fabK	enoyl-[acyl-carrier-protein] reductase (NADH)					0.113086	0.802262	-0.00809371	0.0138758	-0.0374306	0.0662133	0.0347679	0.27359
CDIF630erm_01330	fabD	malonyl CoA-acyl carrier protein transacylase					0.13242	0.885878	0.00286401	0.596141	0.12032	0.450758	-0.120252	0.188553
CDIF630erm_01331	fabG1	3-oxoacyl-[acyl-carrier-protein] reductase	+				-0.126061	0.0057534	-0.181263	0.219352	-0.139469	0.193476	0.011005	0.586486
CDIF630erm_01333	fabF	3-oxoacyl-[acyl-carrier-protein] synthase 2					0.0345507	0.0574033	-0.372418	0.198629	-0.103318	0.0547992	-0.290501	0.0298342
CDIF630erm_01339		putative N-acetyltransferase					-0.217679	0.148834	-0.46711	0.273198	-0.375806	0.0123092	-0.567221	0.0426445
CDIF630erm_01349		alkaline shock protein			+		0.0449864	0.638977	0.420384	0.847711	-0.540536	0.00217368	0.0117688	0.645487
CDIF630erm_01350	nusB	N utilization substance protein B					-0.209449	0.127527	-0.911486	0.0541651	-0.262713	0.0758826	-0.313994	0.25076
CDIF630erm_01354	ispA	geranylgeranyl pyrophosphate synthase	+				0.660407	0.00147736	-0.105656	0.411853	0.565473	0.173539	-0.120273	0.460733
CDIF630erm_01363	spo0A	stage 0 sporulation protein A					0.0642357	0.786619	-0.292434	0.196301	-0.00285868	0.53748	-0.744996	0.0231317
CDIF630erm_01365		hypothetical protein					-0.196893	0.0146743	-0.356054	0.0504922	-0.0151617	0.135321	-0.761052	0.0175599
CDIF630erm_01366		putative glycosyl transferase, family 2					-0.0214411	0.196814	0.123658	0.966019	-0.32701	0.0378833	-0.142782	0.26827
CDIF630erm_01368		hypothetical protein					-0.388299	0.273552	0.514582	0.862236	0.193357	0.932772	-0.349983	0.309597
CDIF630erm_01372	deoB	phosphopentomutase					-0.933663	0.0720311	-0.292282	0.432788	-0.474701	0.184599	-0.789005	0.0840518
CDIF630erm_01373	pupG	purine-nucleoside phosphorylase				+	-0.255947	0.0910039	-0.39222	0.158161	-0.547946	0.0110078	-0.565773	0.00528606
CDIF630erm_01375		uncharacterized protein, YceG-like					0.596719	0.031923	0.338837	0.871453	-0.0698808	0.212986	0.542004	0.0326956
CDIF630erm_01377	yrrO	putative protease YrrO					0.508831	0.700532	-0.0981644	0.586232	0.391835	0.644792	0.0422707	0.919926
CDIF630erm_01398	efp	elongation factor P (EF-p)					-0.396211	0.0203804	-0.261759	0.235117	-0.404489	0.0381678	-0.429013	0.0301058
CDIF630erm_01402	smc	structural maintenance chromosome protein SMC					-0.601546	0.259969	-0.469274	0.386459	-0.744934	0.201167	-1.4135	0.0536141
CDIF630erm_01403	ftsY	signal recognition particle receptor	+	+	+	+	-0.100607	0.009709	-0.420736	0.00124661	-0.237685	0.00707707	-0.697318	0.000383583
CDIF630erm_01405	ffh	signal recognition particle protein					-0.307763	0.214061	-0.175667	0.350085	-0.2745	0.137069	-0.450232	0.114149
CDIF630erm_01406	rpsP	30S ribosomal protein S16					-0.251998	0.0326011	-0.447728	0.00489432	-0.0373144	0.0891899	0.0121323	0.251079
CDIF630erm_01407		putative RNA-binding protein					-0.0248612	0.443361	-0.175832	0.293035	-0.0664242	0.251895	-0.288854	0.0693574
CDIF630erm_01408	rimM	16S rRNA processing protein RimM	+				-0.38444	0.0060137	-0.361229	0.179881	-0.462261	0.0999841	-0.316963	0.142938
CDIF630erm_01410	rplS	50S ribosomal protein L19					0.154389	0.910256	-0.326245	0.22945	-0.115573	0.266773	-0.0771809	0.427463
CDIF630erm_01414	nrdZ	vitamin B12-dependent ribonucleoside-diphosphate reductase					-0.406787	0.509462	-0.916887	0.302502	-0.651076	0.386914	-0.597958	0.480871
CDIF630erm_01416		putative (S)-2-hydroxy-acid oxidase			+	+	0.339878	0.113819	0.10821	0.92146	0.405843	0.002904	0.319926	0.00855265
CDIF630erm_01428	codY	transcriptional regulator, GTP-sensing pleiotropic repressor codY			+		-0.402904	0.0123355	-0.341954	0.0277969	-0.378143	0.0019906	-0.306069	0.015009
CDIF630erm_01432	iscS2	cysteine desulfurase		+	+	+	0.0926217	0.810995	0.976774	0.00397042	1.34211	0.00151768	0.999707	0.00129651
CDIF630erm_01433		fe-s iron-sulfur cluster assembly protein, nifu family			+	+	-0.622222	0.0165482	1.27383	0.0107731	1.17498	0.00212564	1.31516	0.00466932
CDIF630erm_01434	mnmA	transfer RNA-specific 2-thiouridylase MnmA					-0.471599	0.28658	0.0781859	0.75394	-0.072827	0.696283	-0.550092	0.331028
CDIF630erm_01436	alaS	alanine-tRNA synthetase					-0.00952159	0.083672	0.0401122	0.652435	-0.129144	0.0114153	-0.0665123	0.0716172
CDIF630erm_01441	fur	transcriptional regulator, Fur family			+		0.230043	0.590407	-0.160646	0.328611	-0.746938	0.00114165	-0.0677886	0.356913
CDIF630erm_01443		ribonuclease J family protein			+		-0.187816	0.0422476	-0.00967197	0.623132	-0.373145	0.00545761	0.103657	0.919254
CDIF630erm_01454	pepA	cytosol aminopeptidase					0.42514	0.463841	0.372067	0.337961	0.37888	0.121116	0.595209	0.246149
CDIF630erm_01457		putative MazG-like pyrophosphohydrolase					-0.103744	0.307306	-0.853313	0.11462	-0.0959116	0.266182	-0.85459	0.0234353
CDIF630erm_01458	npdA	NAD-dependent deacetylase, Sir2 family					0.56804	0.166336	-0.0688671	0.679516	-0.00791093	0.648224	0.328054	0.406642
CDIF630erm_01459	acd	mannosyl-glycoprotein endo-beta-N-acetylglucosamidase					-0.359739	0.280854	-0.508169	0.251447	-1.14613	0.0202527	-0.503884	0.26073
CDIF630erm_01461	rimP	ribosome maturation factor rimp					-0.449171	0.115557	-0.542933	0.113978	-0.548312	0.055247	-1.04017	0.0563231
CDIF630erm_01462	nusA	transcription elongation protein			+	+	-0.338437	0.0130508	-0.5891	0.00929198	-0.578556	0.00145161	-0.58441	0.00209379
CDIF630erm_01465	infB	translation initiation factor IF-2					-0.223996	0.191475	0.000906609	0.679225	-0.0200276	0.235753	-0.359088	0.050551
CDIF630erm_01466	rbfA	Ribosome-binding factor A					-0.158025	0.111157	0.202423	0.877644	0.4237	0.7189	-0.349084	0.0276142
CDIF630erm_01467		putative rna-binding protein					-0.513906	0.230784	-0.556221	0.252231	-1.4777	0.0329368	-0.729221	0.184446
CDIF630erm_01472	rpsO	30S ribosomal protein S15					-0.243678	0.451129	-0.450335	0.341097	-0.519652	0.161934	-0.717049	0.113855
CDIF630erm_01474	pnp	polyribonucleotide nucleotidyltransferase					0.24342	0.544338	-0.0878231	0.294024	0.217785	0.686019	-0.0685927	0.531881
CDIF630erm_01476		putative peptidase, M16 family					-0.643879	0.338001	-0.261696	0.715692	-0.0757236	0.751891	-0.40896	0.565644
CDIF630erm_01478	dapG	aspartokinase					-0.108426	0.385745	-0.369694	0.0786315	-0.210616	0.248257	-0.0727388	0.557985
CDIF630erm_01480	ftsK	DNA FtsK / SpoIIIE translocase					0.867044	0.117032	-0.0284527	0.797478	0.596144	0.268018	0.407681	0.51802
CDIF630erm_01482	rimO	ribosomal protein S12 methylthiotransferase					-0.461321	0.59488	-0.414553	0.621669	1.19963	0.5271	-1.12384	0.181377
CDIF630erm_01484	recA	protein RecA (Recombinase a)					0.0184081	0.434886	-0.340139	0.20938	-0.00587516	0.351801	-0.398564	0.133115
CDIF630erm_01485		RNase Y					0.277689	0.420075	-0.628563	0.0199005	0.131986	0.770531	0.512789	0.581028
CDIF630erm_01490	purB	adenylosuccinate lyase					0.188214	0.780354	-0.039345	0.587422	0.277416	0.419167	-0.145857	0.126906
CDIF630erm_01491		transcriptional regulator, MarR family	+				-0.742243	0.00859902	-0.859103	0.00566427	0.0252119	0.124245	-0.461021	0.143141
CDIF630erm_01495		putative alanine aminotransferase					0.432098	0.110807	0.33649	0.142068	0.583253	0.0190628	0.292086	0.195281
CDIF630erm_01499	glnA	glutamine synthetase					0.0228335	0.628363	0.363871	0.180526	0.526131	0.130671	0.0745992	0.86363
CDIF630erm_01512		putative CBS domain-containing protein					-0.293029	0.224543	-0.346978	0.209285	-0.419945	0.117623	-0.587656	0.130957
CDIF630erm_01513		putative peptidyl-prolyl isomerase	+		+	+	-0.393683	0.00384699	-0.158956	0.10558	-0.196919	0.000945515	-0.305683	0.000555161
CDIF630erm_01535		putative membrane protein			+		-0.248509	0.10393	-0.113311	0.257839	-0.243999	0.00104415	-0.852475	0.0227805
CDIF630erm_01543		transcriptional regulator, GntR family					0.18268	0.799851	0.767081	0.0631374	0.36497	0.389715	0.783972	0.196659
CDIF630erm_01544		putative lamB-like protein, UPF0271 family					0.886075	0.0121507	1.22498	0.0364514	1.16353	0.0313888	0.76679	0.0121819
CDIF630erm_01546	kipI	kinase A inhibitor					1.14276	0.0392056	0.618839	0.423186	0.613239	0.240943	0.810727	0.103309
CDIF630erm_01556		putative amino acid amidase					-0.329441	0.0303483	-0.561948	0.119616	-0.0275591	0.134007	-0.847158	0.0695197
CDIF630erm_01560		hypothetical protein					-0.330956	0.141087	0.0824187	0.869524	-0.0779794	0.033216	-0.168785	0.159665
CDIF630erm_01561		putative nicotinamidase	+	+			-0.570664	0.00522014	-0.759784	0.000249841	-0.463131	0.0155586	-0.361754	0.126799
CDIF630erm_01566		ABC-type transport system, ATP-binding protein					0.0925865	0.664084	-0.439882	0.206424	-0.219034	0.112668	-0.486445	0.0337236
CDIF630erm_01569	ddl	D-alanine--D-alanine ligase					0.0819142	0.957084	0.28814	0.534497	-0.0722974	0.92482	-0.223158	0.812206
CDIF630erm_01570		putative competence-damage inducible protein, CinA family					0.32071	0.596961	0.0847324	0.883425	0.0238755	0.484424	-0.181167	0.256564
CDIF630erm_01571		putative hydrolase, HAD superfamily, subfamily IIB					-0.242954	0.428097	-0.109297	0.683299	0.401575	0.63726	-0.431211	0.305218
CDIF630erm_01578		putative ATP-binding protein					0.462222	0.30133	-0.466736	0.229303	-0.187877	0.314278	-0.615151	0.115937
CDIF630erm_01600		putative hydrolase					-0.0122999	0.964622	-0.182674	0.789134	-0.097483	0.856869	-0.299798	0.701098
CDIF630erm_01613	folE	GTP cyclohydrolase 1				+	0.316276	0.977616	-0.552081	0.227056	-0.625758	0.058625	-0.720666	0.00828651
CDIF630erm_01614	folP	dihydropteroate synthase					-0.130609	0.347322	0.284555	0.765728	-0.0459045	0.462074	-0.703354	0.0334561
CDIF630erm_01619	sigA1	RNA polymerase sigma factor SigA1 (sigma-43)					-0.0408164	0.584529	-0.339598	0.257459	-0.0542839	0.472234	-0.334217	0.31886
CDIF630erm_01621		GTP cyclohydrolase 1 type 2					-0.226705	0.257638	0.287194	0.604577	-0.092744	0.356583	-0.0397402	0.608006
CDIF630erm_01623		putative 5-nitroimidazole antibiotic resistance protein					0.392404	0.170833	0.135968	0.657053	0.648978	0.0119083	-0.154399	0.422906
CDIF630erm_01632		putative iron-sulfur protein					0.246348	0.891029	-0.695077	0.297369	-0.583086	0.318985	-0.851904	0.179805
CDIF630erm_01633	cwp20	putative cell surface protein , putative penicillin-binding protein cwp20					0.970672	0.0459803	0.768231	0.166837	0.779591	0.0419229	0.677694	0.0640121
CDIF630erm_01638	rbr2	reverse rubrerythrin					0.390307	0.284205	0.118402	0.806302	-0.346622	0.0171337	0.0611431	0.830799
CDIF630erm_01648	ssuA1	ABC-type transport system, alkanesulfonates-family extracellular solute-binding protein					0.357239	0.593523	0.71572	0.101904	1.14389	0.0225197	-0.567151	0.0685981
CDIF630erm_01656	metQ	ABC-type transport system, methionine-specific substrate-binding lipoprotein	+		+	+	-0.679987	0.00206029	-0.729396	0.0484321	-1.01293	0.00717704	-0.673329	0.00761893
CDIF630erm_01659		transcriptional regulator, HTH-type					-0.0153586	0.513938	-0.414913	0.130877	-0.839243	0.00858285	-0.696515	0.00984752
CDIF630erm_01660	proC1	pyrroline-5-carboxylate reductase					-0.392097	0.0913642	-0.486722	0.0415027	-0.44888	0.0318165	-0.450584	0.0555613
CDIF630erm_01661		uncharacterized protein					0.0926399	0.807475	-0.350859	0.19165	-0.149122	0.067343	-0.0554821	0.318123
CDIF630erm_01662		uncharacterized protein	+				-0.976022	0.000573612	-0.353855	0.0302297	-0.0598631	0.295405	-0.543689	0.0743505
CDIF630erm_01667	deoC	deoxyribose-phosphate aldolase	+				-0.558411	0.0110019	-0.121116	0.392657	-0.00317982	0.187707	-0.196219	0.0781235
CDIF630erm_01675		LUD-like protein					-0.492024	0.0466627	0.82292	0.408336	0.369138	0.344211	0.299753	0.591159
CDIF630erm_01686		putative acyltransferase					0.170669	0.807611	-0.379543	0.21003	0.461973	0.130085	-0.329321	0.0397867
CDIF630erm_01689	tyrS	tyrosine--tRNA ligase					-0.0155003	0.124239	-0.247455	0.0158001	0.0710902	0.240931	0.0705623	0.759525
CDIF630erm_01692	rbr3	reverse rubrerythrin					-0.135618	0.165549	0.304592	0.689091	0.1618	0.880333	0.0713553	0.710098
CDIF630erm_01694	pyrC	dihydroorotase					-0.606569	0.139188	0.591919	0.184569	-0.458204	0.0538587	0.200272	0.905065
CDIF630erm_01697		ABC-type transport system, permease					-0.339901	0.238819	-0.135578	0.531098	-0.907016	0.0188799	-0.7469	0.0256346
CDIF630erm_01703	sseA1	3-mercaptopyruvate sulfurtransferase					-0.395049	0.119844	-0.516659	0.0594061	-0.0731145	0.309599	-0.696948	0.0292953
CDIF630erm_01704	nfnA	NADH-dependent reduced ferredoxin:NADP+ oxidoreductase, subunit alpha					-0.0502388	0.0474227	-0.303108	0.149179	0.119061	0.672269	-0.160408	0.0514997
CDIF630erm_01705	nfnB	NADH-dependent reduced ferredoxin:NADP+ oxidoreductase, subunit beta					0.0661796	0.373305	0.194228	0.697986	0.327108	0.153548	0.249276	0.268397
CDIF630erm_01721	hisA	1-(5-phosphoribosyl)-5-[(5-phosphoribosylamino)methylideneamino] imidazole-4-carboxamide isomerase					-0.131658	0.292196	0.41907	0.592265	0.0623274	0.623102	0.0171734	0.720889
CDIF630erm_01722	hisF	imidazole glycerol phosphate synthase subunit HisF					-0.392739	0.22802	-0.281727	0.363564	0.778014	0.342436	1.02149	0.245091
CDIF630erm_01723	hisI	bifunctional phosphoribosyl-AMP cyclohydrolase / phosphoribosyl-ATP pyrophosphatase					-0.322953	0.180356	-0.960923	0.0246254	-0.574323	0.0138617	-0.823099	0.0304252
CDIF630erm_01726		putative peptidyl-prolyl isomerase					0.726505	0.443434	0.0954624	0.872013	0.156243	0.804482	-0.375108	0.296564
CDIF630erm_01746	pgcA1	phosphoglucomutase					-0.760118	0.475213	-0.0929283	0.985339	-1.27927	0.215514	-0.307443	0.699353
CDIF630erm_01767	cysK	cysteine synthase	+	+	+	+	-1.17657	0.00875094	1.9397	0.0010238	1.83797	0.000742606	1.94554	0.000468173
CDIF630erm_01790		ABC-type transport system, ATP-binding protein					-0.0355984	0.241724	-0.990864	0.0632718	0.448874	0.675021	-0.780075	0.106888
CDIF630erm_01794		ABC-type transport system, multidrug-family ATP-binding protein					-1.1701	0.0200109	-0.332491	0.355448	-0.98289	0.0312763	-0.86536	0.0363659
CDIF630erm_01800	fprAnorR	NADH oxidase (H2O-forming)					0.553972	0.267353	-0.239706	0.445523	-0.450498	0.111968	-0.138476	0.538824
CDIF630erm_01811	terD1	tellurium resistance protein terD					0.172825	0.805371	-0.0406139	0.429264	0.119201	0.739327	-0.0369453	0.455477
CDIF630erm_01812	terD2	tellurium resistance protein terD					0.152238	0.894837	0.0937589	0.913728	0.469759	0.0261235	0.00345371	0.50658
CDIF630erm_01813	terD3	tellurium resistance protein terD					-0.113548	0.0419785	-0.100096	0.222296	0.0762381	0.35639	-0.0977814	0.279564
CDIF630erm_01814		putative calcium-transporting ATPase					0.330733	0.244043	0.241141	0.234548	0.398957	0.0882723	0.0839384	0.906596
CDIF630erm_01816		putative tellurite associated resistance protein					-0.144851	0.306303	0.105722	0.850058	-0.0851158	0.332641	-0.332479	0.231125
CDIF630erm_01819	stiP	cysteine protease					0.0691761	0.993759	-0.236548	0.597961	-0.12772	0.64228	-1.39677	0.0449759
CDIF630erm_01830		putative D-methionine-binding lipoprotein					-0.635616	0.14661	-0.149894	0.575582	-0.107903	0.522304	0.302758	0.46376
CDIF630erm_01832	lplA	lipoate-protein ligase					-0.158452	0.687169	0.245741	0.800724	-0.429582	0.365435	-0.403361	0.44147
CDIF630erm_01838	gcvTPA	glycine cleavage system, subunit A					0.682968	0.960248	1.57333	0.208563	0.661841	0.354165	1.81403	0.055743
CDIF630erm_01839	gcvPB	glycine cleavage system, subunit B				+	-0.0174207	0.503538	0.795197	0.0457293	1.06985	0.0405707	1.41492	0.00858699
CDIF630erm_01844	guaD	guanine deaminase					-0.616424	0.0875394	-0.37945	0.119548	0.074153	0.646286	-0.484101	0.0659608
CDIF630erm_01859		putative NADPH-dependent FMN reductase					-0.24575	0.175982	-0.488928	0.00923458	0.067311	0.519141	-0.704499	0.0576775
CDIF630erm_01867	iunH	inosine / uridine-preferring nucleoside hydrolase				+	-0.490765	0.0373509	-0.779527	0.0644216	-0.750891	0.0184978	-0.470125	0.00655646
CDIF630erm_01869		putative radical SAM superfamily protein		+	+	+	-0.490482	0.022111	-0.685642	0.000459331	-0.67973	0.00691472	-1.18624	0.0017029
CDIF630erm_01875	trxA1	thioredoxin					-0.263283	0.251145	0.28551	0.480098	0.140024	0.980262	-0.0445551	0.678791
CDIF630erm_01876	trxB1	thioredoxin reductase					-0.0610147	0.607419	-0.221372	0.49155	-0.260163	0.219711	-0.188175	0.477787
CDIF630erm_01878		putative dinitrogenase iron-molybdenum cofactor					0.0875449	0.973342	0.295576	0.932661	1.16055	0.0903546	0.927002	0.14484
CDIF630erm_01881	alsT	sodium:alanine symporter					-0.113051	0.377475	-0.713993	0.251379	-0.1106	0.285845	-0.999036	0.0106069
CDIF630erm_01882	ribH	6,7-dimethyl-8-ribityllumazine synthase					1.15553	0.0970302	1.02224	0.212734	1.54521	0.0512411	1.21432	0.0893975
CDIF630erm_01899		uncharacterized protein, UPF0145 family				+	-0.0947157	0.0633511	-0.669964	0.0468844	-0.128384	0.312697	-0.477604	0.00686344
CDIF630erm_01906		uncharacterized protein					-0.391003	0.184445	-0.381841	0.404185	-0.0314018	0.606959	-0.00682303	0.782623
CDIF630erm_01907		putative hydantoinase					-0.265353	0.084236	0.126019	0.949277	-0.0061993	0.338801	-0.0147648	0.66167
CDIF630erm_01909		putative hydantoinase	+	+		+	-0.313827	0.0113199	-0.413862	0.00306731	-0.135014	0.280767	-0.514796	0.00142658
CDIF630erm_01921	mrp	iron-sulfur cluster carrier protein					0.13616	0.940026	0.160067	0.857516	0.10378	0.257862	0.000358223	0.231399
CDIF630erm_01941	add	adenosine deaminase					-0.421834	0.616609	0.779156	0.340638	-0.394849	0.418895	-0.166972	0.816288
CDIF630erm_01943	yjiM	putative 2-hydroxyacyl-CoA dehydratase		+			0.0338972	0.497412	-0.349514	0.00463386	-0.310465	0.0140627	-0.152629	0.27008
CDIF630erm_01944	yjiL	putative 2-hydroxyacyl-CoA dehydratase activase					-0.333657	0.146913	-0.199907	0.265924	-0.285543	0.107857	-0.618341	0.0322306
CDIF630erm_01945	cwp13	putative cell wall binding protein cwp13					-0.322146	0.159185	-0.301507	0.324202	-0.360349	0.252066	-0.555433	0.0604074
CDIF630erm_01955		methyltransferase domain protein					1.65621	0.121601	1.70884	0.0423575	1.82076	0.0338097	1.65458	0.0376281
CDIF630erm_01961		putative phenylalanyl-tRNA synthetase beta chain					0.420931	0.366024	-0.127778	0.480892	0.467529	0.271014	-0.0904438	0.497045
CDIF630erm_01965		putative membrane protein		+	+		-0.338736	0.0188042	-0.918915	0.00221875	-0.883426	0.000738362	-0.659835	0.0229603
CDIF630erm_01968		putative monooxygenase					0.094689	0.820157	-0.383685	0.282736	0.101489	0.741365	-0.17336	0.197959
CDIF630erm_01978		putative RNA methylase					0.409746	0.429163	0.702387	0.474202	0.684795	0.0128863	0.087367	0.820438
CDIF630erm_01979		putative lipoprotein					-0.94946	0.309929	-0.866365	0.364393	-0.506018	0.586211	0.151695	0.688929
CDIF630erm_01980		two-component response regulator				+	-0.549763	0.012762	-1.26304	0.0309755	-0.512165	0.0956043	-0.861435	0.000318063
CDIF630erm_01991	tdh	L-threonine 3-dehydrogenase					0.656218	0.653921	0.117271	0.918784	0.876306	0.233681	0.155152	0.8134
CDIF630erm_01998	terD4	tellurium resistance protein terD					-0.0506554	0.210714	-0.452951	0.0459074	0.0810613	0.562146	-0.126347	0.194567
CDIF630erm_01999	terD5	tellurium resistance protein terD					-0.0211624	0.288977	-0.36711	0.038579	0.0425637	0.214858	-0.24287	0.0526029
CDIF630erm_02010		transcriptional regulator, beta-lactam repressor					-0.0652626	0.4055	-0.178287	0.337329	-0.496324	0.0257336	-0.275928	0.0926001
CDIF630erm_02014		putative phosphatase, phosphoserine phosphatase-like					-0.294218	0.062724	-0.438871	0.009946	-0.294493	0.135913	-0.236087	0.0557373
CDIF630erm_02016	cmk	cytidylate kinase					-0.00476479	0.575195	-0.16459	0.447933	-0.196422	0.27341	0.273786	0.397258
CDIF630erm_02018	ispH	4-hydroxy-3-methylbut-2-enyl diphosphate reductase					-0.00185747	0.285633	-0.641374	0.191189	-0.134999	0.0321234	-0.193625	0.214418
CDIF630erm_02034	aroF2	3-deoxy-7-phosphoheptulonate synthase					0.59031	0.385289	1.49131	0.171913	0.467947	0.417562	0.16208	0.547514
CDIF630erm_02036	aroA	3-phosphoshikimate 1-carboxyvinyltransferase					-0.247241	0.323244	-0.358349	0.355767	-0.349801	0.311396	-1.15506	0.110537
CDIF630erm_02039	aroE1	shikimate dehydrogenase					-1.01319	0.0663115	-0.439978	0.361544	-1.01863	0.0677169	-0.675633	0.18376
CDIF630erm_02040	aroK	shikimate kinase					-0.348906	0.270204	-0.380613	0.248553	1.56734	0.19755	-0.664504	0.0183316
CDIF630erm_02100		putative membrane protein					-0.0125725	0.413958	-0.115915	0.475423	0.405816	0.539456	-0.182921	0.38417
CDIF630erm_02103		putative phage-related cell wall hydrolase (endolysin)					0.496649	0.276053	0.46527	0.662617	0.565403	0.138554	-0.242673	0.206036
CDIF630erm_02138		GATS-like ACT domain protein					-0.359746	0.0416936	-0.25544	0.147588	-0.0877734	0.163112	-0.0342439	0.459025
CDIF630erm_02140	accA	acetyl-CoA carboxylase, subunit alpha					-0.289304	0.268556	-0.295055	0.11992	-0.175722	0.118413	0.0110184	0.699819
CDIF630erm_02141	accD	acetyl-CoA carboxylase, subunit beta					0.170117	0.790348	-0.163555	0.64178	0.0324486	0.879528	-0.45088	0.310727
CDIF630erm_02142	accC	biotin carboxylase					0.133051	0.944937	-0.0619574	0.677677	0.0203595	0.723268	0.0330188	0.910893
CDIF630erm_02143	accB	biotin carboxyl carrier protein					0.191546	0.735328	0.120148	0.900374	0.157217	0.904118	0.0622702	0.787742
CDIF630erm_02148		FeS cluster biogenesis protein					-0.16677	0.204955	0.296976	0.568852	-0.110911	0.295221	0.394332	0.554149
CDIF630erm_02158		uncharacterized protein, coenzyme F420:L-glutamate ligase-like	+				-0.268313	0.0105857	-0.267189	0.122451	-0.325377	0.0222824	-0.413761	0.0175759
CDIF630erm_02174		putative oligonucleotide binding regulator					-0.405316	0.368827	0.529446	0.604371	0.378235	0.554238	0.163272	0.920393
CDIF630erm_02175		putative enzyme, cyclase family					-0.156509	0.127061	0.409125	0.572056	0.477632	0.029594	0.339308	0.357474
CDIF630erm_02177		peptidase M20A, peptidase V-related					-0.0968275	0.315467	-0.419758	0.0980861	0.0673131	0.721004	-0.126805	0.414997
CDIF630erm_02178		aluminum resistance protein					-0.266869	0.152339	-0.176297	0.252228	-0.0737272	0.0966887	0.232286	0.857991
CDIF630erm_02184		ABC-type transport system, extracellular solute-binding protein					0.531735	0.230756	0.515266	0.439265	1.13737	0.152434	0.876763	0.262985
CDIF630erm_02186		putative thiamine binding protein					0.181763	0.774266	0.403565	0.514464	-0.25638	0.216154	0.145994	0.784979
CDIF630erm_02195	miaB	tRNA-2-methylthio-N(6)-dimethylallyladenosine synthase					-0.0913169	0.392967	-0.317265	0.117917	-0.3044	0.106616	-0.705408	0.0432511
CDIF630erm_02209		uncharacterized protein, AhpD-like	+	+	+	+	-0.886102	0.000647277	-1.45631	0.000759561	-1.53062	0.000437084	-1.24861	0.00289465
CDIF630erm_02241	clpB	chaperone protein	+	+	+	+	2.71743	0.000171751	3.13983	0.000282017	1.49508	0.00179527	5.16091	0
CDIF630erm_02248		N-carbamoyl-L-amino acid hydrolase					0.642396	0.256025	1.27946	0.0636693	1.40847	0.0343131	1.99301	0.0170375
CDIF630erm_02276	lysC	aspartokinase					-0.499769	0.0770225	-0.204561	0.439508	-0.259211	0.149351	-0.564357	0.0945144
CDIF630erm_02279		putative membrane protein					0.273283	0.540915	0.211326	0.791932	0.605897	0.0897822	-0.0900425	0.432442
CDIF630erm_02281		hypothetical protein					-0.347355	0.138216	-0.238944	0.256395	-0.298626	0.277348	0.455087	0.623261
CDIF630erm_02282	glnS	glutamine--tRNA ligase					0.00139049	0.271983	0.11978	0.953096	-0.160842	0.140332	0.160674	0.629203
CDIF630erm_02284		LUD domain protein					0.728889	0.114683	0.0516843	0.727083	0.867377	0.00854874	0.544479	0.297849
CDIF630erm_02285		hypothetical protein					-0.00131342	0.630098	-0.134632	0.369652	0.0186779	0.526062	-0.31506	0.277109
CDIF630erm_02291		ABC-type transport system, ATP-binding protein					-0.124811	0.0960292	-0.190747	0.246455	-0.363083	0.077326	-0.202966	0.0950871
CDIF630erm_02292		putative molybdopterin cofactor biosynthesis protein					-0.433637	0.169354	-0.145501	0.530912	0.0475741	0.775551	-0.116656	0.581251
CDIF630erm_02322	xdhA4	xanthine dehydrogenase, molybdenum binding subunit					0.363753	0.805895	0.0105654	0.491633	-0.191522	0.06222	-0.0360799	0.486213
CDIF630erm_02323	xdhC3	xanthine dehydrogenase, iron-sulfur binding subunit					-0.288708	0.259253	-0.570723	0.0380464	-0.827193	0.0265483	-0.567595	0.0332307
CDIF630erm_02324	xdhB3	xanthine dehydrogenase, FAD-binding subunit					0.137789	0.979549	0.0160444	0.691724	0.444919	0.745921	-0.242628	0.344361
CDIF630erm_02330		putative ATP-dependent RNA helicase					-0.199545	0.346674	0.46653	0.245154	1.37307	0.627088	0.212651	0.860255
CDIF630erm_02343	bipA	GTP-binding protein BipA					-0.784892	0.0579254	-0.0317152	0.73932	-0.463476	0.204723	-0.769509	0.0946982
CDIF630erm_02344	trxB2	thioredoxin reductase					0.777589	0.12413	-0.617568	0.0898816	0.476187	0.236607	0.556717	0.138689
CDIF630erm_02347	thrC	threonine synthase					-0.0443261	0.404452	0.0683871	0.795847	0.330175	0.349409	0.0258894	0.631728
CDIF630erm_02348	thrB	homoserine kinase					-0.242078	0.351923	-0.283965	0.34114	0.0281438	0.577853	-0.404526	0.135333
CDIF630erm_02349		uncharacterized protein, aldolase-type					-0.244464	0.103562	-0.0515502	0.553559	-0.404405	0.088162	-0.234043	0.345237
CDIF630erm_02359	ispG	4-hydroxy-3-methylbut-2-en-1-yl diphosphate synthase			+		0.0721708	0.672889	-0.52609	0.0162144	-0.32191	0.00621822	-0.359672	0.021076
CDIF630erm_02366	uppS1	undecaprenyl pyrophosphate synthetase	+				-1.29328	0.00488866	1.78927	0.0709761	0.158332	0.661256	1.21238	0.44395
CDIF630erm_02368	rrf	ribosome-recycling factor					-0.247477	0.0468794	-0.144763	0.224247	-0.0995401	0.145496	-0.0947591	0.218347
CDIF630erm_02369	pyrH	uridylate kinase					0.364229	0.33297	0.420421	0.620702	0.0823794	0.406476	0.110998	0.983669
CDIF630erm_02370	tsf	elongation factor ts (EF-ts)	+			+	-0.374185	0.00194762	-0.218852	0.0226221	-0.228663	0.0884858	-0.564021	0.00301533
CDIF630erm_02371	rpsB	30S ribosomal protein S2					0.113822	0.887681	0.0024129	0.525087	-0.04856	0.238522	-0.180402	0.123972
CDIF630erm_02379		putative vancomycin resistance protein, vanW family					-0.23125	0.739867	-0.585801	0.439291	0.222119	0.953494	-1.18981	0.165866
CDIF630erm_02383		deblocking aminopeptidase					-0.249089	0.376977	-0.41998	0.292639	-0.145398	0.478097	-0.427426	0.0990417
CDIF630erm_02385		putative ATP / GTP-binding protein					0.229617	0.740336	-0.150024	0.427741	-0.0267465	0.60736	-0.14278	0.466915
CDIF630erm_02387	thiH2	2-iminoacetate synthase			+		0.513033	0.0153159	0.681989	0.222385	1.33345	0.000106101	0.575853	0.0260943
CDIF630erm_02389		isoleucine 2-epimerase	+				1.40181	0.000223731	1.8732	0.0197581	0.757888	0.0151026	0.561805	0.0791033
CDIF630erm_02394		putative threonyl / alanyl-tRNA synthetase					0.701239	0.712423	-0.783453	0.155739	0.00832178	0.882513	0.267177	0.731667
CDIF630erm_02400	hcp	hydroxylamine reductase					0.275238	0.491026	-0.209222	0.00866076	0.155081	0.787023	-0.11746	0.309006
CDIF630erm_02401		putative iron-sulfur binding protein					0.874946	0.446966	3.80488	0.154947	2.35279	0.205374	3.91697	0.0306434
CDIF630erm_02406		ABC-type transport system, cystine / aminoacid-family extracellular solute-binding protein					0.110343	0.841628	-0.283819	0.282684	0.389769	0.306249	-0.114897	0.305133
CDIF630erm_02409		ABC-type transport system, cystine / aminoacid-family extracellular solute-binding protein					-0.211298	0.0588428	0.180881	0.732873	-0.060806	0.102976	-0.0335878	0.336338
CDIF630erm_02411		putative molybdopterin oxidoreductase					-0.571086	0.127548	-0.68486	0.189264	-0.635932	0.0932335	-0.286534	0.372552
CDIF630erm_02413		putative alpha / beta hydrolase				+	-0.421291	0.0167882	-0.892831	0.216834	-0.579995	0.0157967	-0.670208	0.000207891
CDIF630erm_02425		cell wall hydrolase					0.148159	0.98714	-0.293647	0.0995385	-0.0287232	0.316733	-0.274402	0.142258
CDIF630erm_02427	ftnA	bacterial non-heme ferritin	+			+	-0.410468	0.00360193	-0.908686	0.0281332	-0.373797	0.0225311	-0.752371	0.00272266
CDIF630erm_02433	hisC2	histidinol-phosphate aminotransferase			+		-0.408194	0.216893	1.92679	0.0955675	-1.46346	0.00578601	1.90946	0.955816
CDIF630erm_02443		ABC-type transport system, multidrug-family ATP-binding / permease		+		+	1.21978	0.0180144	2.91276	0.00223055	1.40628	0.03715	2.47183	0.000384815
CDIF630erm_02444		ABC-type transport system, multidrug-family ATP-binding / permease				+	1.63131	0.02866	3.4733	0.0133481	1.25163	0.0703092	2.47008	0.00767389
CDIF630erm_02446	cynT	carbonic anhydrase					-0.140867	0.263492	0.0989903	0.84604	0.50091	0.140111	0.25766	0.433563
CDIF630erm_02460		putative radical SAM superfamily lipoprotein					0.764045	0.110353	0.291693	0.209843	0.459063	0.0890499	0.0263634	0.688859
CDIF630erm_02478	asnC	asparagine--tRNA ligase			+		0.349709	0.296238	0.60899	0.179222	0.439378	0.00319095	0.221499	0.818359
CDIF630erm_02484		putative ATPase					0.632093	0.291689	1.94596	0.257379	0.874662	0.136437	1.57005	0.211567
CDIF630erm_02487	eam	glutamate 2,3-aminomutase				+	0.768122	0.0383671	0.959033	0.0855183	0.378506	0.451488	1.14815	0.00476083
CDIF630erm_02495	ampP	xaa-pro aminopeptidase					-0.220577	0.040038	-0.439575	0.087171	-0.30135	0.076389	-0.0741089	0.237679
CDIF630erm_02497	prsA1	peptidyl-prolyl cis-trans isomerase, PpiC-type	+		+		-0.109254	0.00410464	-0.260681	0.0843215	-0.453121	0.00487553	-0.249234	0.0251948
CDIF630erm_02503	fruABC	PTS system, fructose-specific IIABC component					0.157774	0.842846	-0.0827348	0.561576	0.219288	0.753553	-0.149206	0.396309
CDIF630erm_02504	fruK	fructose 1-phosphate kinase					0.324871	0.489653	0.334978	0.487881	0.165018	0.895527	-0.131886	0.540169
CDIF630erm_02556	algC	putative phosphomannomutase / phosphoglucomutase					0.480828	0.261465	0.413088	0.327466	0.696144	0.15728	0.577519	0.164039
CDIF630erm_02558	rpiB1	ribose-5-phosphate isomerase					0.46611	0.358326	0.171985	0.74395	0.857682	0.132646	0.521244	0.279287
CDIF630erm_02559	tkt*1	transketolase, C-terminal section					0.271046	0.599823	0.493106	0.459306	0.259679	0.663349	0.496033	0.35124
CDIF630erm_02560	tkt1	transketolase, N-terminal section					0.04048	0.940069	-0.0616292	0.835239	-0.0866465	0.647538	0.0119576	0.985554
CDIF630erm_02567	tal2	transaldolase					-0.159089	0.465458	0.124553	0.963109	-0.188746	0.3644	-0.366135	0.238167
CDIF630erm_02568	xpt	xanthine phosphoribosyltransferase					-0.424971	0.374434	-0.192811	0.708171	-0.341476	0.406562	-0.75265	0.201719
CDIF630erm_02574	guaB	IMP dehydrogenase					0.0575242	0.952356	0.514996	0.351051	0.258274	0.64059	-0.00705951	0.873087
CDIF630erm_02575		putative toxic anion resistance protein					-1.48291	0.238784	-1.23962	0.336098	-0.42353	0.747278	-0.911448	0.500173
CDIF630erm_02577	gbd	NAD-dependent 4-hydroxybutyrate dehydrogenase					-0.49478	0.150921	0.698766	0.238147	0.593146	0.0761997	0.0885599	0.891797
CDIF630erm_02578	cat2	4-hydroxybutyryl-CoA:coenzyme A transferase					-0.964272	0.0317317	-0.614922	0.0618115	-0.705634	0.101394	-0.6892	0.101456
CDIF630erm_02580	abfD	bifunctional 4-hydroxybutyryl-CoA dehydratase / vinylacetyl-CoA-delta-isomerase					-0.739433	0.079152	-0.606756	0.210473	-0.595749	0.124086	-0.423277	0.275193
CDIF630erm_02581	sucD	succinate-semialdehyde dehydrogenase (acetylating)					-0.567972	0.157848	-0.0403171	0.826012	-0.55817	0.129091	-0.139301	0.639213
CDIF630erm_02586	pepQ1	xaa-pro dipeptidase					1.42374	0.0161391	0.518637	0.23939	1.02213	0.0928636	0.515607	0.414209
CDIF630erm_02601		ABC-type transport system, nitrate / sulfonate / taurine ATP-binding protein					0.229868	0.799101	-0.458549	0.510709	-0.00181262	0.994638	-0.514262	0.480372
CDIF630erm_02605		ABC-type transport system, nitrate / sulfonate / taurine extracellular solute-binding protein					0.0887406	0.98847	0.132461	0.792978	0.0400239	0.83775	0.296046	0.47317
CDIF630erm_02609		DsrEFH-like protein					0.91918	0.144332	0.695902	0.142944	1.88197	0.0102891	0.880022	0.62059
CDIF630erm_02619		indole-3-acetate kinase					0.000983839	0.935056	-0.192886	0.858937	0.353539	0.586391	-0.0339093	0.919762
CDIF630erm_02621	iorA	indolepyruvate oxidoreductase, sununit alpha					-0.0386475	0.412059	-0.424691	0.0931553	-0.0142254	0.472846	0.340395	0.21937
CDIF630erm_02631		transcriptional regulator, beta-lactams repressor					0.592935	0.0198971	-0.110447	0.251113	0.549114	0.200585	-0.747888	0.0343923
CDIF630erm_02638		uncharacterized protein					-0.278896	0.306642	0.672154	0.58539	0.31492	0.594616	0.480813	0.342473
CDIF630erm_02652	ppdK	pyruvate phosphate dikinase					0.589154	0.0572618	0.0708243	0.911884	0.435006	0.166812	0.253753	0.591283
CDIF630erm_02653		pyruvate, phosphate dikinase regulatory protein					0.346818	0.503315	0.501724	0.661802	0.278613	0.718712	0.251561	0.68458
CDIF630erm_02675	glyS	glycine--tRNA ligase, beta subunit	+				1.01228	0.00947478	0.884336	0.0108389	0.768744	0.02521	0.903029	0.0101715
CDIF630erm_02676	glyQ	glycine--tRNA ligase, alpha subunit	+	+	+	+	0.940726	0.00521818	0.86307	0.00238588	1.00893	0.00164733	1.08938	0.00374055
CDIF630erm_02677		uncharacterized protein	+				0.720733	0.0077206	0.964989	0.0722021	0.942202	0.0709334	0.700621	0.0739235
CDIF630erm_02681	era	GTP-binding protein Era					0.169537	0.931312	0.16079	0.874635	0.0423248	0.250189	0.17933	0.771559
CDIF630erm_02685		PhoH-like protein					-1.77918	0.0581608	-1.71524	0.0820688	-1.6671	0.0657073	-1.26962	0.163204
CDIF630erm_02688		putative ribosome-associated sigma 54 modulation protein	+		+	+	2.30793	0.000308476	1.38974	0.0264364	1.4604	0.000807303	1.5642	0.00356845
CDIF630erm_02690		putative aspartyl / glutamyl-tRNA amidotransferase subunit B-related		+	+	+	0.683214	0.0186717	0.816209	0.00374679	0.996585	0.00459421	0.94465	0.00105382
CDIF630erm_02691	rpsU	30S ribosomal protein S21	+			+	1.11133	0.00340196	1.03846	0.0118849	1.08117	0.0168787	1.08287	0.00164699
CDIF630erm_02692		putative histidine triad (HIT) protein					0.931873	0.0162922	1.53326	0.125594	0.643941	0.151861	0.262602	0.776682
CDIF630erm_02694	rsmE	ribosomal RNA small subunit methyltransferase E					0.395971	0.420826	0.689464	0.575729	-0.762041	0.244025	-0.380722	0.176137
CDIF630erm_02698		putative CRISPR-associated negative autoregulator		+			-1.13592	0.0170755	-1.10395	0.000755414	-1.31744	0.0269871	-1.66491	0.0134578
CDIF630erm_02702		ABC-type transport system, sugar-family ATP-binding protein					0.353793	0.477406	0.291224	0.357168	0.144182	0.924392	0.584867	0.0812226
CDIF630erm_02705	glcK	glucokinase					0.087978	0.926203	0.0794412	0.997581	-0.144768	0.519598	-0.274405	0.457863
CDIF630erm_02706	dnaJ	chaperone protein DnaJ	+		+	+	1.42956	0.00195205	1.22023	0.0120468	1.33046	0.00339462	2.15354	0.000940905
CDIF630erm_02707	dnaK	chaperone protein DnaK	+	+	+	+	1.67704	0	1.97687	0.000147835	1.31349	0.00026432	2.36269	0
CDIF630erm_02708	grpE	protein grpE (HSP-70 cofactor)	+	+	+	+	1.45961	0.00174489	1.75834	0.000699164	1.44879	0.000963482	2.48781	0
CDIF630erm_02713	lepA	elongation factor 4			+		0.309627	0.203724	0.619268	0.0324319	0.779795	0.00426986	0.414812	0.048728
CDIF630erm_02719	rpsT	30S ribosomal protein S20					0.799085	0.16335	0.643288	0.237269	0.700847	0.266188	0.705252	0.241694
CDIF630erm_02728	ung	uracil-DNA glycosylase (UDG)	+	+	+		1.13584	0.00154576	1.10664	0.00384978	1.45243	0.000616373	1.11774	0.0621409
CDIF630erm_02742	selA	L-seryl-tRNA(Sec) selenium transferase					0.230599	0.840265	0.589838	0.138763	0.794693	0.0455297	0.499689	0.368041
CDIF630erm_02745	dacF4	serine-type D-ala-D-ala carboxypeptidase					0.885187	0.342068	0.777598	0.251534	0.564712	0.169925	0.551819	0.369268
CDIF630erm_02750		putative histidinol-phosphate aminotransferase					0.833794	0.204902	0.342569	0.531177	0.415723	0.483394	0.0488319	0.858821
CDIF630erm_02762	yjgF	2-iminobutanoate / 2-iminopropanoate deaminase					0.970957	0.0579988	0.494826	0.60681	1.2751	0.0376145	0.774589	0.0962404
CDIF630erm_02763	tdcB	threonine dehydratase	+	+	+		1.44151	0.000284947	1.08354	0.00179824	1.40438	0.000463223	0.821421	0.0176315
CDIF630erm_02764	aspD	bifunctional aspartate aminotransferase / L-aspartate beta-decarboxylase					0.219196	0.578942	0.283082	0.115662	0.594313	0.235429	0.418407	0.0187621
CDIF630erm_02765	ansB	L-asparaginase					-0.188387	0.207488	-0.0429343	0.567302	0.164523	0.97079	-0.0619828	0.540513
CDIF630erm_02772	leuS	leucine--tRNA ligase					-0.156764	0.794646	-0.170261	0.78119	-0.0809442	0.772996	0.22001	0.501722
CDIF630erm_02774	rsfS	ribosomal silencing factor RsfS					0.267103	0.287189	-0.36647	0.0220837	0.201097	0.739134	0.17517	0.643904
CDIF630erm_02775		putative hydrolase					0.326194	0.532741	0.492255	0.37199	1.10026	0.0932861	-0.350027	0.444275
CDIF630erm_02784		putative serine-pyruvate aminotransferase					0.513618	0.299842	1.14744	0.0497903	0.0350018	0.902041	0.226561	0.573054
CDIF630erm_02799		hypothetical protein					0.702028	0.0389519	0.667586	0.27662	0.650791	0.010027	0.392713	0.203673
CDIF630erm_02802		ABC-type transport system, sugar-family extracellular solute-binding protein					-0.198021	0.859126	0.0332305	0.772978	-0.0663762	0.969826	-0.173092	0.936197
CDIF630erm_02808		hypothetical protein					-0.134433	0.6897	-0.562589	0.298472	-0.22464	0.486466	-0.0886337	0.829458
CDIF630erm_02809	coaD	phosphopantetheine adenylyltransferase					-1.50426	0.123064	-1.09468	0.259425	-1.29152	0.181622	-1.55971	0.127319
CDIF630erm_02812	yloV	uncharacterized protein YloV					-0.121637	0.98545	0.633018	0.481811	-0.174077	0.896836	-0.417174	0.691743
CDIF630erm_02813	yloU	uncharacterized protein YloU					0.740905	0.0121182	0.50807	0.268897	0.803754	0.0570457	0.731398	0.0236971
CDIF630erm_02825		putative nitroreductase-like oxidoreductase					0.81077	0.0456097	0.112878	0.791265	0.624645	0.0691536	0.70126	0.0112632
CDIF630erm_02826		putative phosphoglycolate phosphatase					0.193466	0.747353	-0.338367	0.481244	-0.188278	0.578771	-0.452697	0.324741
CDIF630erm_02828	rpe2	ribulose-phosphate 3-epimerase					0.409336	0.555476	1.73975	0.0888837	0.388768	0.129434	0.910173	0.0112871
CDIF630erm_02831	stk	putative serine / threonine-protein kinase					-0.0234672	0.87679	0.430989	0.370408	0.425675	0.490412	0.0855677	0.988554
CDIF630erm_02837	fmt	methionyl-tRNA formyltransferase					-0.161761	0.0830865	0.212838	0.915545	-0.0179936	0.221147	0.277349	0.529909
CDIF630erm_02840	coaBC	bifunctional phosphopantothenoylcysteine synthetase / decarboxylase					-0.433216	0.307094	-0.69422	0.256073	-0.408586	0.277187	-0.867732	0.0818703
CDIF630erm_02841	rpoZ	DNA-directed RNA polymerase subunit omega					0.772435	0.120595	0.208071	0.760946	0.86733	0.158037	0.827628	0.143609
CDIF630erm_02842	gmk	guanylate kinase					0.534135	0.134201	0.0474975	0.836943	0.677747	0.0709128	0.493706	0.190385
CDIF630erm_02843		uncharacterized protein, YicC-like					0.856725	0.397435	0.858212	0.732951	1.54103	0.197901	2.09356	0.0141957
CDIF630erm_02844	dapF	diaminopimelate epimerase					-2.23752	0.532003	-2.03376	0.613007	-2.29352	0.500612	-2.39045	0.496055
CDIF630erm_02845	ltaE	low specificity L-threonine aldolase					0.190421	0.763385	0.132895	0.975583	0.489713	0.393357	-0.614002	0.252398
CDIF630erm_02846	yloA	uncharacterized protein YloA					0.0335083	0.82901	-0.248692	0.45224	-0.544312	0.127343	0.44413	0.891943
CDIF630erm_02862	trpS	tryptophan--tRNA ligase			+		0.730079	0.0371217	0.843392	0.0305464	0.901842	0.00407216	0.532036	0.0368765
CDIF630erm_02865		putative amino acid permease					0.162257	0.82043	0.218585	0.630026	-0.417211	0.199054	-0.0257219	0.763843
CDIF630erm_02866		putative peptidase, M24 family	+		+	+	1.27835	0.00326485	1.46188	0.00566187	1.23454	0.00628069	1.45253	0.0025289
CDIF630erm_02871	ileS	isoleucine--tRNA ligase					0.478755	0.366743	0.386634	0.414727	0.701451	0.216471	0.509852	0.298981
CDIF630erm_02873		putative cell-division initiation protein DivIVA					0.710056	0.0907745	0.351161	0.373983	1.03506	0.182417	1.10993	0.219955
CDIF630erm_02876	sepF	cell division protein SepF					0.113657	0.813026	0.346648	0.553631	0.621331	0.33681	0.0252342	0.998799
CDIF630erm_02877		putative pyridoxal 5*-phosphate-dependent enzyme	+				1.09272	0.00392753	0.344603	0.348986	0.603176	0.0498265	0.542891	0.00961134
CDIF630erm_02880		uncharacterized protein					0.661631	0.267416	0.95502	0.0933194	0.90492	0.0966516	1.32324	0.0277524
CDIF630erm_02881		ACT domain-containing protein	+		+	+	1.16919	0	1.38187	0.0150059	1.21939	0.000661473	1.59605	0.000138504
CDIF630erm_02884	gpsA	glycerol-3-phosphate dehydrogenase [NAD(P)+]					0.21614	0.795213	-0.0310772	0.727151	0.097143	0.947066	-0.035874	0.79297
CDIF630erm_02886	der	GTPase Der					-0.0912417	0.879157	-0.303061	0.853816	-0.401399	0.714853	-0.522946	0.678537
CDIF630erm_02893		laccase domain protein					-1.28622	0.172172	-1.88875	0.0666328	-1.34804	0.164481	-1.33481	0.177107
CDIF630erm_02899		ABC-type transport system, sugar-family extracellular solute-binding protein					0.606398	0.506327	-0.490785	0.994896	-0.993332	0.622835	0.0101125	0.725425
CDIF630erm_02900	ftsZ	cell division protein FtsZ	+			+	1.02687	0.0105738	1.06705	0.0237714	1.09541	0.00886185	1.08514	0.00670758
CDIF630erm_02905	murG	UDP-N-acetylglucosamine--N-acetylmuramyl-(pentapeptide) pyrophosphoryl-undecaprenol N-acetylglucosamine transferase					0.497626	0.223225	0.333511	0.642612	0.18559	0.866862	1.54131	0.339855
CDIF630erm_02907	murD	UDP-N-acetylmuramoylalanine--D-glutamate ligase					0.253473	0.867697	-0.129458	0.587927	0.162174	0.984386	-0.707989	0.151876
CDIF630erm_02909	murF	UDP-N-acetylmuramoyl-tripeptide--D-alanyl-D-alanine ligase					0.319248	0.182966	0.269238	0.950501	0.273609	0.625696	0.0683743	0.786254
CDIF630erm_02915		putative peptidase, M16 family					-1.2103	0.0314744	-0.595083	0.248721	-0.208524	0.514108	-0.715367	0.140928
CDIF630erm_02916	ychF	ribosome-binding ATPase YchF	+				0.546874	0.00894952	0.774259	0.0495861	0.450376	0.0997376	0.224046	0.491452
CDIF630erm_02921	ptsG-BC	PTS system, glucose-specific IIBC component			+		0.481672	0.32878	-0.0135447	0.697227	1.88007	0.00167171	-0.109583	0.55685
CDIF630erm_02924	appF	ABC-type transport system, ATP-binding protein, putative oligopeptide transport system					-0.0167168	0.910915	0.0101899	0.829713	-0.0282087	0.971107	-0.347258	0.672115
CDIF630erm_02925	appD	ABC-type transport system, ATP-binding protein, putative oligopeptide transport system					-1.67557	0.266116	-1.95873	0.204512	-1.49935	0.310703	-1.57661	0.314988
CDIF630erm_02926	appA	ABC-type transport system, oligopeptide-family solute-binding protein	+	+	+	+	1.15675	0.00108204	1.20874	0.00143516	1.28889	0.000781412	1.17786	0.0009665
CDIF630erm_02936	pfo	pyruvate synthase	+			+	1.06441	0.0034129	1.00229	0.00589667	1.04437	0.00977788	0.970588	0.00547333
CDIF630erm_02937		phosphate acyltransferase					0.658439	0.0881454	1.02645	0.0397851	0.712268	0.0759681	0.776336	0.0351932
CDIF630erm_02939		putative sporulation stage II, protein E					-1.06368	0.641422	-1.13106	0.604337	-0.0962373	0.869934	-1.01723	0.698951
CDIF630erm_02946	hpt1	hypoxanthine phosphoribosyltransferase					-2.176	0.0712919	-2.46169	0.0565324	-2.4307	0.0529853	-2.27846	0.0675041
CDIF630erm_02950	asnA	aspartate--ammonia ligase	+	+	+	+	0.655602	0.00565653	1.50721	0.00245138	0.807891	0.00507023	1.02663	0.00122174
CDIF630erm_02957		putative lipoprotein					0.583998	0.110248	0.423086	0.656795	0.476254	0.499692	0.125263	0.783929
CDIF630erm_02962		putative adenosine-derivate deaminase					0.339273	0.46941	0.0783198	0.853754	0.380986	0.474453	0.194006	0.603379
CDIF630erm_02963		HIRAN domain protein					1.35953	0.428816	1.09993	0.444296	0.164519	0.570199	0.406218	0.6916
CDIF630erm_02970	cwp22	putative cell wall protein cwp22	+	+	+	+	1.16628	0.00881495	0.967756	0.00316686	1.07272	0.000115281	1.24272	0.000840589
CDIF630erm_02971	galE	UDP-glucose 4-epimerase					0.698359	0.0151399	0.494805	0.154017	0.55831	0.0149569	0.520552	0.0588534
CDIF630erm_02972	gtaB1	UTP--glucose-1-phosphate uridylyltransferase					-0.131611	0.975797	0.150246	0.694916	-0.25121	0.82878	-0.0650254	0.882694
CDIF630erm_02974		hypothetical protein					0.787745	0.210151	0.98584	0.0633944	1.28119	0.184403	0.482974	0.547997
CDIF630erm_02975		putative sporulation protein					0.36292	0.546739	0.441162	0.210821	0.465377	0.21962	1.04051	0.165894
CDIF630erm_02988	glyA1	serine hydroxymethyltransferase	+	+	+	+	0.6165	0.00532817	1.54888	0.002518	1.70597	0.000715339	1.34396	0.000360337
CDIF630erm_02998	cwp14	putative cell wall-binding protein cwp14					0.115701	0.997536	0.317976	0.686621	0.579516	0.101621	0.353774	0.799308
CDIF630erm_03000		putative beta-ureidopropionase					-0.97106	0.205544	-1.33726	0.129783	-0.49357	0.478746	-0.69232	0.376062
CDIF630erm_03002	aspS	aspartate--tRNA ligase	+		+		0.726485	0.00735554	0.791812	0.0431117	0.766852	0.00756996	0.534217	0.102735
CDIF630erm_03003	hisS	histidine--tRNA ligase					-0.0107219	0.874551	-0.231886	0.563131	0.121334	0.940007	-0.336578	0.414576
CDIF630erm_03005		putative hydrolase beta-lactamase-like					0.777408	0.0492501	0.50098	0.165316	0.78551	0.0608392	0.708366	0.0718708
CDIF630erm_03006	dtd	D-tyrosyl-tRNA(Tyr) deacylase					0.337963	0.834774	0.00239075	0.690828	0.636323	0.0628478	0.403401	0.187551
CDIF630erm_03008	apt	adenine phosphoribosyltransferase					0.429178	0.366161	0.308781	0.633502	0.733917	0.168819	0.179988	0.897551
CDIF630erm_03012		radical SAM maturase					0.43404	0.196949	-0.0291447	0.662425	0.284105	0.626549	0.212361	0.617648
CDIF630erm_03014		hypothetical protein					-0.816907	0.154919	-0.961153	0.119898	0.573778	0.696996	-0.809195	0.179983
CDIF630erm_03018	ptsI	phosphoenolpyruvate-protein phosphotransferase	+	+	+	+	1.584	0.0019238	1.61839	0.00266462	1.79508	0.00104607	1.59347	0.00308217
CDIF630erm_03029		transcriptional regulator, LytR family					-0.0761739	0.813935	0.356393	0.47623	-0.130307	0.68713	0.394074	0.548283
CDIF630erm_03030	cwp19	cell surface protein cwp19					0.473417	0.271086	0.538454	0.409193	0.257729	0.622777	0.222914	0.626497
CDIF630erm_03034	rkpK	UDP-glucose 6-dehydrogenase					0.172429	0.921378	0.799581	0.292645	-0.131015	0.0673226	-0.284731	0.110594
CDIF630erm_03043	pgcA2	phosphoglucomutase					-0.949368	0.288098	-1.41715	0.122061	-1.52848	0.0891831	-1.14508	0.214892
CDIF630erm_03046		putative UDP-N-acetylgalactosamine-undecaprenyl-phosphate N-acetylgalactosaminephosphotransferase					-0.0402523	0.872497	-0.276299	0.864869	-0.686357	0.428506	-1.64797	0.121892
CDIF630erm_03047	cwp6	putative N-acetylmuramoyl-L-alanine amidase					0.697336	0.0269062	0.145702	0.860506	0.397513	0.193256	0.488826	0.124658
CDIF630erm_03049	cwp5	putative cell surface protein cwp5					0.435538	0.450147	-0.494399	0.814834	0.161111	0.662179	-0.340267	0.936045
CDIF630erm_03050	cwp84	cell surface protein cwp84					-0.0292682	0.917406	-0.482782	0.598018	-0.0235494	0.929776	-0.145599	0.99844
CDIF630erm_03052	cwp66	cell surface protein cwp66	+		+	+	1.03872	0.00402182	1.19167	0.0106186	1.43286	0.00770776	1.07478	0.00129336
CDIF630erm_03053		putative LmbE-like deacetylase					-0.646838	0.0912479	0.505505	0.788401	-0.0228988	0.594454	-0.0640189	0.665573
CDIF630erm_03054	cwp2	cell wall binding protein cwp2	+	+	+	+	1.07447	0.000826832	1.21354	0	1.07697	0.000419995	0.925405	0.000243233
CDIF630erm_03055	secA2	protein translocase subunit secA 2					-0.658265	0.331254	-1.15584	0.13024	-0.99179	0.147328	-1.07818	0.141903
CDIF630erm_03056	slpA	S-layer precursor protein					0.35317	0.439285	0.475129	0.28383	0.382595	0.431942	0.316774	0.425315
CDIF630erm_03057	cwp12	cell wall binding protein cwp12					-0.11412	0.357045	0.0616711	0.972746	-0.159985	0.268347	0.0806661	0.987728
CDIF630erm_03058	cwp11	cell wall binding protein cwp11					0.290655	0.641405	0.866672	0.406858	1.11502	0.154647	1.27492	0.083301
CDIF630erm_03060		putative calcium-binding adhesion protein					0.16395	0.98204	-0.650349	0.762293	-1.26415	0.432589	-0.569368	0.840497
CDIF630erm_03062	cwp9	cell wall binding protein cwp9					0.318595	0.593723	1.54547	0.0778153	0.634769	0.340973	1.18874	0.0835702
CDIF630erm_03066		preprotein translocase, yajc subunit					0.183163	0.838451	0.189745	0.920825	1.07645	0.891116	0.0917373	0.936061
CDIF630erm_03067	tgt	queuine tRNA-ribosyltransferase					0.652805	0.178631	0.0141775	0.742389	0.343139	0.509449	-0.113911	0.52549
CDIF630erm_03084		putative amino acid racemase					1.17504	0.0433564	0.664951	0.361469	1.7163	0.317981	0.165825	0.927459
CDIF630erm_03092	patA	putative N-acetyl-LL-diaminopimelate aminotransferase					0.778796	0.0757605	-0.239823	0.159339	-0.0396033	0.460303	-1.23186	0.0120541
CDIF630erm_03107	serS2	serine--tRNA ligase					1.87869	0.0524111	1.42999	0.501948	1.39	0.28406	0.8232	0.480687
CDIF630erm_03109	nit	bifunctional nitrilase / nitrile hydratase					-0.340371	0.964854	-0.963992	0.476164	-0.612826	0.687546	-1.05746	0.416706
CDIF630erm_03110		putative zinc-binding dehydrogenase					-0.686834	0.312011	-0.270348	0.75037	-0.579099	0.368081	-0.0341374	0.966872
CDIF630erm_03113		hypothetical protein					-0.799472	0.479652	0.000616947	0.740136	-0.688801	0.522209	1.05647	0.151274
CDIF630erm_03118	dltC	D-alanine--poly(phosphoribitol) ligase subunit 2					0.918708	0.0465188	0.452307	0.20985	0.395764	0.690795	0.583631	0.294196
CDIF630erm_03120	dltA	D-alanine--poly(phosphoribitol) ligase subunit 1					0.267469	0.894985	-0.180226	0.527284	-0.00462738	0.676664	-0.215192	0.448333
CDIF630erm_03134		putative modulator of DNA gyrase, peptidase U62					0.111069	0.881213	0.706725	0.436197	0.0663287	0.78679	0.408797	0.832112
CDIF630erm_03135	tldD	metalloprotease TldD					0.0622004	0.935056	0.756619	0.19645	0.575907	0.39901	0.432483	0.545362
CDIF630erm_03238	atpB1	V-type ATP synthase subunit B					0.510249	0.317802	0.290246	0.522874	0.809874	0.0971326	0.268263	0.711704
CDIF630erm_03239	atpA1	V-type ATP synthase subunit A					0.552341	0.117965	0.917698	0.181894	0.633851	0.0212303	1.15371	0.0109035
CDIF630erm_03247		peptidoglycan transpeptidase					1.28931	0.0229713	1.32241	0.0320216	1.02203	0.0828944	0.839724	0.188473
CDIF630erm_03248		putative tRNA-binding protein					-0.685195	0.3476	-0.268127	0.754836	-0.257669	0.472849	0.0374269	0.927925
CDIF630erm_03250	adhE2	aldehyde-alcohol dehydrogenase					0.33917	0.464971	0.250147	0.563057	0.229521	0.725127	0.140444	0.763849
CDIF630erm_03257		hypothetical protein					0.666342	0.222444	0.465909	0.488123	-0.38886	0.221456	0.863368	0.23488
CDIF630erm_03283	btuF	ABC-type transport system, cobalamin-spewcific extracellular solute-binding protein					0.223302	0.659819	-0.32239	0.498553	-0.0324543	0.80748	-0.163853	0.705252
CDIF630erm_03290		transcriptional regulator, IclR family					-0.389962	0.295288	-0.646856	0.126533	-0.35583	0.228299	-0.8784	0.0469924
CDIF630erm_03297		putative mannosylglycerate hydrolase					-0.246628	0.436383	-0.139755	0.595602	-0.317213	0.378035	0.120887	0.972605
CDIF630erm_03298		PTS system, mannose-specific IIC component					-0.664635	0.129452	-0.545311	0.205293	-0.320604	0.368711	-1.07442	0.0364884
CDIF630erm_03299		PTS system, mannose-specific IIB component	+			+	-1.48999	0.00532471	-0.912002	0.0841797	-0.626019	0.0336863	-1.39469	0.00314018
CDIF630erm_03303		CGCAxxGCC motif protein					0.336305	0.522022	0.193948	0.672095	-0.157579	0.579089	0.224553	0.616451
CDIF630erm_03319	yddE_3	putative isomerase YddE	+				-1.02635	0.00529625	-0.728172	0.105397	-0.0208401	0.556327	0.811633	0.920955
CDIF630erm_03325	pepI	proline iminopeptidase					0.282662	0.219287	0.0364725	0.738198	-0.042825	0.33649	0.308666	0.349931
CDIF630erm_03327		uncharacterized protein, transglutaminase-like					-0.844698	0.086903	-1.26162	0.0197666	-1.28585	0.0263131	-0.44265	0.296545
CDIF630erm_03371		putative cellobiose-phosphate degrading protein	+			+	-1.18883	0.0048463	-1.74562	0.00548151	-1.12229	0.0749563	-0.967847	0.00359848
CDIF630erm_03372		PTS system, glucose-like IIBC component					-0.214489	0.521059	-0.584514	0.217013	-0.388973	0.30345	-0.124311	0.735134
CDIF630erm_03374	treA	trehalose-6-phosphate hydrolase					0.666345	0.499679	-0.238813	0.444155	0.474587	0.670102	0.365186	0.44426
CDIF630erm_03382		putative amidohydrolase, M20D family					0.773361	0.0249631	0.268359	0.836455	0.183212	0.999993	0.251999	0.525209
CDIF630erm_03448	smpB	SsrA-binding protein					0.675679	0.396232	0.434977	0.929703	1.30222	0.0154203	0.779975	0.0150193
CDIF630erm_03449		transcriptional regulator, TRAP family					-0.611606	0.091739	-0.236609	0.135335	-0.56228	0.0404655	-0.582141	0.0720498
CDIF630erm_03455	rnr	ribonuclease R					-0.564609	0.520411	-0.395828	0.767528	-1.24814	0.168737	-0.772408	0.407232
CDIF630erm_03458		putative phosphatidylethanolamine-binding regulatory protein					2.33332	0.127358	0.69351	0.139862	0.458324	0.365927	0.431491	0.309981
CDIF630erm_03462	eno	enolase	+		+	+	1.18739	0.000605071	0.724661	0.119571	1.40566	0.000262236	1.01575	0.0084892
CDIF630erm_03463	gpmI	2,3-bisphosphoglycerate-independent phosphoglycerate mutase					0.51397	0.217892	0.259307	0.530406	0.468371	0.319197	0.329446	0.402601
CDIF630erm_03464	tpi	triosephosphate isomerase					0.519678	0.306557	0.402367	0.380538	0.671055	0.218574	0.459761	0.325485
CDIF630erm_03465	pgk	phosphoglycerate kinase	+		+	+	1.35226	0.000780351	0.930798	0.0852771	1.43866	0	1.19814	0.000311767
CDIF630erm_03466	gapA	glyceraldehyde-3-phosphate dehydrogenase	+	+	+	+	1.10298	0.00185234	1.0708	0.00144611	1.1838	0	1.04794	0.000968747
CDIF630erm_03467	cggR	transcriptional regulator, SorC family					0.741563	0.231313	0.220141	0.703068	0.735583	0.116859	0.324615	0.485619
CDIF630erm_03484	cwp21	putative cell surface peptidase, M4 family-cwp20					-0.0369631	0.598011	-0.33176	0.384798	-0.666532	0.119836	-0.193055	0.573047
CDIF630erm_03499		putative nitroreductase-like oxidoreductase					-0.114396	0.306174	-0.503658	0.0625256	-0.169058	0.218599	-0.0706339	0.430861
CDIF630erm_03513	hslO	heat shock protein 33	+	+	+		-0.450629	0.00316214	-0.858912	0	-1.03882	0.00482375	-0.671779	0.0207503
CDIF630erm_03516		N-acetyldiaminopimelate deacetylase					1.31771	0.0805574	0.535342	0.123294	0.646629	0.0434239	1.25665	0.0911136
CDIF630erm_03517	sdaB	L-serine dehydratase					0.537629	0.247309	0.695078	0.252981	0.167264	0.857732	0.0382752	0.998467
CDIF630erm_03518	dapA2	4-hydroxy-tetrahydrodipicolinate synthase					0.500442	0.160679	0.72264	0.132483	0.296651	0.603466	0.823595	0.0452129
CDIF630erm_03520	asd	aspartate-semialdehyde dehydrogenase				+	0.607819	0.0602553	0.532213	0.0295633	0.226041	0.734168	0.864109	0.00901874
CDIF630erm_03521	dapA3	4-hydroxy-tetrahydrodipicolinate synthase	+			+	1.1462	0.0112882	1.434	0.00809261	1.21217	0.00922851	1.31279	0.00727742
CDIF630erm_03522	dapB1	4-hydroxy-tetrahydrodipicolinate reductase	+				0.804928	0.00271122	0.359944	0.256679	0.338436	0.152757	0.542946	0.0246109
CDIF630erm_03523	dapH	2,3,4,5-tetrahydropyridine-2,6-dicarboxylate N-acetyltransferase					-0.141098	0.620538	0.234485	0.619105	-0.0204878	0.752937	0.0410689	0.929295
CDIF630erm_03527	hpt2	hypoxanthine phosphoribosyltransferase					0.684351	0.310437	0.557278	0.449469	0.514257	0.418225	0.341765	0.558195
CDIF630erm_03533	prdF	proline racemase					0.836274	0.11141	0.67131	0.19252	0.326747	0.570209	0.708879	0.142798
CDIF630erm_03537	prdB	proline reductase PrdB subunit					0.80573	0.120252	0.487003	0.284978	0.21355	0.728299	0.490608	0.406074
CDIF630erm_03540	prdA	D-proline reductase proprotein prdA					0.610668	0.171038	0.33475	0.490971	0.288717	0.60263	0.356306	0.36976
CDIF630erm_03544	prdC	proline reductase PrdC subunit					0.491156	0.254327	0.520443	0.201441	0.0215483	0.75233	0.376907	0.492848
CDIF630erm_03547		hypothetical protein					-1.83924	0.132348	-2.09517	0.0834677	-1.84104	0.115421	-1.66358	0.168843
CDIF630erm_03549		TSCPD domain protein					0.294459	0.790994	0.128623	0.979737	-0.346284	0.104769	-0.0964878	0.497029
CDIF630erm_03553	valS	valine--tRNA ligase			+		1.36857	0.0200349	1.49976	0.00686284	1.44661	0.00492453	1.50023	0.0299285
CDIF630erm_03569		putative oligoendopeptidase f, M3B family					0.502506	0.327913	-0.0786612	0.341919	-0.325326	0.158067	-0.200028	0.251164
CDIF630erm_03581	proC2	pyrroline-5-carboxylate reductase					0.755542	0.410755	1.17982	0.138356	0.656102	0.273844	0.825834	0.176024
CDIF630erm_03582		putative 4-hydroxyproline dehydratase					0.0275798	0.601644	0.703432	0.137777	0.554709	0.0759588	0.267706	0.197573
CDIF630erm_03584		serine protease, HrtA family	+				1.80267	0.00569446	1.07063	0.0382028	1.30431	0.0871718	0.55651	0.462402
CDIF630erm_03585	pgi	glucose-6-phosphate isomerase	+		+		0.698931	0.00446238	0.42868	0.0185114	0.639623	0.00452474	0.509964	0.134894
CDIF630erm_03589		hypothetical protein					-0.941926	0.135977	-0.406181	0.367731	1.12005	0.693633	-1.34817	0.0244203
CDIF630erm_03590	yccF	uncharacterized protein YccF					0.439415	0.102333	0.251687	0.996147	-0.0188378	0.20497	0.12259	0.877986
CDIF630erm_03601	engB	GTP-binding protein EngB					0.471476	0.276777	0.621294	0.259954	0.458645	0.345476	0.3715	0.407255
CDIF630erm_03602	lon	ATP-dependent protease Lon					0.622604	0.105653	0.617176	0.155722	0.415447	0.241467	0.895913	0.170344
CDIF630erm_03605	clpX	ATP-dependent clp protease ATP-binding subunit clpX					-0.335749	0.41663	-0.112828	0.759706	-0.263651	0.426728	-0.229556	0.576254
CDIF630erm_03606	clpP1	ATP-dependent clp protease proteolytic subunit					0.10672	0.932261	-0.049449	0.772412	0.281772	0.606527	0.150434	0.738321
CDIF630erm_03607	tig	trigger factor					0.421903	0.348361	0.348199	0.461984	0.252392	0.675912	0.443162	0.34354
CDIF630erm_03609	rph	bifunctional tRNA nucleotidyltransferase / nucleoside- triphosphate diphosphatase					0.197066	0.701965	0.0241882	0.986288	-0.0263785	0.765227	0.142316	0.872648
CDIF630erm_03610	ligA	DNA ligase					0.606028	0.592347	0.629886	0.425928	-0.808256	0.372467	1.44158	0.607211
CDIF630erm_03615	hydA	iron hydrogenase					-0.212373	0.304039	-0.0211469	0.685481	0.236726	0.787259	-0.788477	0.0699613
CDIF630erm_03616	hydN2	electron transport protein					-1.61027	0.428944	-1.11673	0.669327	-0.537083	0.999516	-2.4135	0.194982
CDIF630erm_03627		putative iron-sulfur cluster-binding protein					0.0125982	0.715459	-0.653104	0.108489	-0.397454	0.141388	-0.196139	0.336859
CDIF630erm_03655		putative nitroreductase-like oxidoreductase					0.225768	0.703052	0.340416	0.562969	0.587404	0.277356	-0.180782	0.743631
CDIF630erm_03677	mgtA1	magnesium-transporting ATPase, P-type					0.709765	0.139666	0.464418	0.273193	0.502738	0.30375	0.950883	0.0666498
CDIF630erm_03699	pyk	pyruvate kinase					0.473625	0.262126	0.563192	0.215517	0.674032	0.128424	0.51062	0.195158
CDIF630erm_03700	pfkA	ATP-dependent 6-phosphofructokinase					0.241001	0.651044	-0.0521248	0.935937	0.501559	0.475381	0.207123	0.641056
CDIF630erm_03705		nucleotide-binding protein					-0.236082	0.336672	0.0291732	0.735103	-0.119809	0.395219	-0.237381	0.40087
CDIF630erm_03707	murB	UDP-N-acetylenolpyruvoylglucosamine reductase					0.202872	0.757594	0.392808	0.519592	-0.133239	0.526671	-0.180214	0.566922
CDIF630erm_03710		hydrogenase (NADP+, ferredoxin), NADPH-binding subunit					0.784801	0.188221	1.45363	0.0190837	0.1972	0.954996	1.02217	0.0831249
CDIF630erm_03711		hydrogenase (NADP+, ferredoxin), ferredoxin-binding subunit					0.543638	0.318767	1.24761	0.0818779	0.362183	0.463146	1.05103	0.117704
CDIF630erm_03712		hydrogenase (NADP+, ferredoxin), iron hydrogenase subunit		+		+	0.878462	0.0117309	1.88875	0.00105883	1.09328	0.00820895	1.32788	0.00293493
CDIF630erm_03714	hprK	PTS system, HPr kinase / phosphorylase					0.896535	0.933691	1.46877	0.748125	1.0487	0.0344665	1.53577	0.350276
CDIF630erm_03722		ABC-type transport system, sn-glycerol-3-phosphate-specific ATP-binding protein					0.389225	0.993271	0.0537919	0.972203	-0.508227	0.274784	0.0101276	0.923501
CDIF630erm_03727	hemB	delta-aminolevulinic acid dehydratase					0.577922	0.101153	0.766901	0.111419	0.909945	0.0404355	0.69974	0.0974134
CDIF630erm_03729	hemC	hydroxymethylbilane synthase					0.463626	0.548305	1.14547	0.128962	0.656548	0.357348	1.3579	0.178831
CDIF630erm_03730	cbiKP	sirohydrochlorin cobaltochelatase CbiKP	+				0.595568	0.00453073	0.627322	0.0239079	0.629703	0.0756185	0.511018	0.0338664
CDIF630erm_03732	cbiH	cobalt-factor III methyltransferase					0.407735	0.40466	-0.490511	0.155937	-0.0198176	0.640811	-0.532949	0.135956
CDIF630erm_03734	cbiF	cobalt-precorrin-4 methyltransferase					0.0456689	0.799084	-0.417603	0.820999	0.171339	0.774829	-0.665063	0.629602
CDIF630erm_03738	cbiC	cobalt-precorrin-8 methylmutase					0.584904	0.352283	0.697887	0.277115	0.562732	0.567492	0.235339	0.61973
CDIF630erm_03742	cbiA	cobyrinic acid A,C-diamide synthase					-0.904309	0.406762	-0.760684	0.532551	-0.637228	0.583268	-1.19331	0.274763
CDIF630erm_03748	cobT	nicotinate-nucleotide--dimethylbenzimidazole phosphoribosyltransferase					0.228568	0.65344	0.0554376	0.948538	0.17978	0.926813	-0.356058	0.243359
CDIF630erm_03769		putative membrane protein					1.08231	0.320206	1.65842	0.12126	0.831333	0.190624	0.167222	0.735372
CDIF630erm_03770	tkt*2	transketolase, C-terminal section					0.055113	0.851201	0.231795	0.698337	0.130479	0.866861	0.0117535	0.84279
CDIF630erm_03771	tkt2	transketolase, N-terminal section					-0.30768	0.312349	-0.538961	0.315786	-0.162514	0.489693	-1.05856	0.0475274
CDIF630erm_03774	alr	alanine racemase	+				1.22308	0.00207661	0.883979	0.0323495	0.867085	0.0104476	0.509167	0.0792126
CDIF630erm_03778	atpC2	ATP hydrolase subunit epsilon					-0.322193	0.267671	0.431241	0.343803	0.788873	0.209249	0.62294	0.169677
CDIF630erm_03779	atpD2	ATP synthase subunit beta					0.493998	0.281034	0.788302	0.146339	0.589197	0.220088	0.501794	0.231928
CDIF630erm_03780	atpG	ATP synthase subunit gamma					0.303491	0.523496	0.534326	0.354284	0.506545	0.279373	0.40052	0.47556
CDIF630erm_03781	atpA2	ATP synthase subunit alpha					0.611655	0.1954	0.847435	0.11608	0.91479	0.0819445	0.605446	0.179549
CDIF630erm_03782	atpH	ATP synthase subunit delta	+		+		1.39877	0.00634449	1.19583	0.0191111	1.61142	0.00490283	0.969482	0.132583
CDIF630erm_03783	atpF2	ATP synthase subunit b					0.622825	0.13503	0.601199	0.214763	0.728651	0.116988	0.438598	0.418495
CDIF630erm_03788	comEB2	deoxycytidylate deaminase					-0.161554	0.0628539	-0.196479	0.2309	-0.00474378	0.290218	0.116902	0.918101
CDIF630erm_03790	upp	uracil phosphoribosyltransferase					0.139558	0.984274	0.281295	0.205683	0.0431762	0.474796	0.178058	0.721261
CDIF630erm_03791	rpiB2	ribose-5-phosphate isomerase					0.331155	0.748223	-0.636134	0.0641024	-0.258021	0.0882787	-0.282978	0.0650891
CDIF630erm_03793	ywlC	threonylcarbamoyl-AMP synthase					0.236135	0.559195	-0.0823869	0.487523	0.147236	0.959901	-0.147088	0.45157
CDIF630erm_03795	prfA	peptide chain release factor 1					0.267294	0.568103	0.0623001	0.937467	0.287808	0.694151	-0.0010632	0.797823
CDIF630erm_03798	rpmE	50S ribosomal protein L31					-0.039373	0.14761	0.178397	0.994211	-0.374024	0.0144059	-0.0975273	0.253641
CDIF630erm_03799	rho	transcription termination factor Rho					0.427016	0.535525	0.658112	0.498142	0.813132	0.169866	1.07071	0.209493
CDIF630erm_03801	gtaB2	UTP--glucose-1-phosphate uridylyltransferase					0.53393	0.175811	1.09925	0.124893	0.53493	0.208723	0.531359	0.25267
CDIF630erm_03809	hupA	non-specific DNA-binding protein					0.436857	0.308838	0.149806	0.889607	0.285889	0.616423	0.250021	0.555666
CDIF630erm_03813	prsA2	peptidyl-prolyl cis-trans isomerase, PpiC-type					-0.576547	0.846385	-0.37382	0.928501	-0.627627	0.790391	-0.792607	0.722692
CDIF630erm_03826		putative pilin protein					0.184656	0.718784	0.535269	0.379774	0.401256	0.355652	0.261022	0.593789
CDIF630erm_03828	prs	ribose-phosphate pyrophosphokinase					0.630186	0.22838	0.676678	0.188374	0.57806	0.262072	0.52101	0.267866
CDIF630erm_03829	glmU	bifunctional N-acetylglucosamine-1-phosphate uridyltransferase / glucosamine-1-phosphate N-acetyltransferase					1.01693	0.197398	1.07647	0.146081	0.995919	0.195185	0.806427	0.150272
CDIF630erm_03830	spoVG	regulator required for spore cortex synthesis					0.264273	0.802669	0.430208	0.271961	0.585735	0.202945	-0.465133	0.170492
CDIF630erm_03831	purR	transcriptional regulator, purine operon repressor					-0.626212	0.554992	-0.432393	0.701246	-0.878865	0.369392	-0.725867	0.522996
CDIF630erm_03832	murC	UDP-N-acetylmuramate--L-alanine ligase					0.484671	0.373771	0.579824	0.321129	0.282883	0.617657	0.181019	0.671667
CDIF630erm_03835	pepT2	peptidase T					0.297301	0.743881	0.450795	0.602045	0.0790909	0.998893	-0.289588	0.505767
CDIF630erm_03837	rsmA	ribosomal RNA small subunit methyltransferase A	+				-0.985634	0.00166158	-1.90002	0.0113465	-0.855405	0.0111122	-0.871463	0.0216489
CDIF630erm_03838	rnmV	ribonuclease M5					-0.599806	0.124762	-0.499246	0.165711	-1.06848	0.0707301	-0.629592	0.161102
CDIF630erm_03839		ABC-type transport system, iron-family extracellular solute-binding protein					-0.237273	0.635148	0.0434086	0.928017	-0.476009	0.370805	0.0564615	0.843429
CDIF630erm_03853		putative deoxyribonuclease					1.72128	0.114285	-0.260641	0.212726	1.0478	0.219027	1.81944	0.129671
CDIF630erm_03854	metG	methionine--tRNA ligase					0.592495	0.219621	0.757378	0.147548	0.622955	0.241868	0.778198	0.146975
CDIF630erm_03858	pncB	nicotinate phosphoribosyltransferase					-1.27934	0.651625	-1.31046	0.682457	-1.30246	0.643664	-1.80365	0.427244
CDIF630erm_03859		transcriptional regulator, AsnC / lrp family					-0.21959	0.213853	0.0182906	0.825277	-0.177551	0.250792	-0.179511	0.325328
CDIF630erm_03863		putative YaaT-like protein involved in sporulation or related to DNA replication	+				0.888573	0.00120036	0.889948	0.00490183	1.18422	0.0095067	1.05599	0.0687148
CDIF630erm_03872	lysS	lysine--tRNA ligase					0.186011	0.831056	0.264499	0.74002	-0.0808356	0.393833	0.0412014	0.866317
CDIF630erm_03873	greA	transcription elongation factor greA					0.50637	0.164011	0.158643	0.868775	0.538342	0.170911	0.372795	0.252123
CDIF630erm_03875	coaX	type III pantothenate kinase					0.0380626	0.797451	-0.251833	0.847899	0.114477	0.742003	-0.0223819	0.830818
CDIF630erm_03879	ftsH2	cell division protease FtsH2		+	+	+	1.80715	0.0116685	1.94336	0.0012621	1.80493	0.000287769	1.68726	0.00689493
CDIF630erm_03882	murI	glutamate racemase					0.122615	0.982407	-0.408032	0.434241	-0.607715	0.197319	-0.440454	0.390422
CDIF630erm_03885		transcriptional regulator, GntR family					-0.251703	0.567693	-0.173495	0.762946	-0.0575948	0.692565	0.677801	0.334146
CDIF630erm_03890		membrane dipeptidase					0.43965	0.401007	0.118379	0.773817	0.244755	0.680715	0.227098	0.671617
CDIF630erm_03892		protein translocase, SecA-like					-0.0594073	0.751895	0.10385	0.988762	-0.358728	0.272655	-0.302683	0.431688
CDIF630erm_03902		putative methyltransferase					-1.0245	0.207006	-1.11418	0.219477	-1.17203	0.150229	-1.34928	0.131279
CDIF630erm_03910	carB1	carbamoyl-phosphate synthase large subunit					0.422266	0.387707	0.526803	0.389145	0.544799	0.335185	0.775055	0.165214
CDIF630erm_03911	carA1	carbamoyl-phosphate synthase small subunit					0.159349	0.872714	0.0705587	0.960693	0.116332	0.828834	0.130472	0.891358
CDIF630erm_03912	carB2	carbamoyl-phosphate synthase large subunit					-0.00174572	0.953969	-0.415303	0.786037	0.0651194	0.822138	-0.77805	0.570943
CDIF630erm_03913	carA2	carbamoyl-phosphate synthase small subunit					0.427778	0.567091	-0.113382	0.700318	0.254442	0.787644	0.131076	0.779689
CDIF630erm_03915		putative zinc-binding protein					0.0986716	0.838486	0.500338	0.220795	0.559554	0.417963	0.479366	0.185099
CDIF630erm_03917		aminopeptidase 2		+	+		1.28217	0.0200488	1.48258	0.0030635	1.67687	0.00525859	1.92085	0.00993609
CDIF630erm_03918	metH	methionine synthase					0.114328	0.881382	0.684192	0.361688	0.644039	0.0366947	0.65284	0.0849324
CDIF630erm_03920	luxS	S-ribosylhomocysteine lyase					0.235655	0.949334	0.360964	0.686997	0.240479	0.914388	0.839703	0.0753229
CDIF630erm_03930		putative iron-sulfur assembly protein					-0.916686	0.21998	-0.991713	0.246977	-1.02524	0.156292	-0.764122	0.327261
CDIF630erm_03931		ABC-type transport system, ATP-binding protein					-0.0187998	0.855394	0.0150816	0.944263	0.111965	0.992657	-0.103625	0.833094
CDIF630erm_03942	yjaB	putative N-acetyltransferase YjaB					0.401009	0.0650015	-0.0659651	0.445386	-0.23408	0.0610045	0.185644	0.979646
CDIF630erm_03945	phnA	phosphonoacetate hydrolase					0.254268	0.550462	0.219179	0.606536	-0.23294	0.173137	0.216025	0.549343
CDIF630erm_03972	licB	PTS system, lichenan-specific IIB component					-0.308227	0.433731	0.299207	0.462636	0.334282	0.774432	1.16227	0.0670511
CDIF630erm_03983	purA	adenylosuccinate synthetase					0.137052	0.691936	0.0982142	0.679479	-0.0904519	0.887624	0.274343	0.548835
CDIF630erm_03986	rplI	50S ribosomal protein L9					0.175527	0.763731	0.00383418	0.825481	0.087276	0.875336	-0.550993	0.0730474
CDIF630erm_03990	rpsR	30S ribosomal protein S18					0.398066	0.346681	0.32757	0.952255	-0.382295	0.241288	-0.0746345	0.649504
CDIF630erm_03991	ssb2	single-stranded DNA-binding protein					0.243852	0.742013	-0.144001	0.639505	0.354842	0.491971	-0.0569968	0.796703
CDIF630erm_03992	rpsF	30S ribosomal protein S6					-0.23749	0.455918	-0.130203	0.703778	-0.337359	0.318391	-0.511453	0.214707
CDIF630erm_03993		aromatic-amino-acid aminotransferase					0.890763	0.0635569	1.0155	0.0327242	0.855929	0.0632542	0.891412	0.0385752
CDIF630erm_03995		hypothetical protein					-0.38894	0.172248	0.21121	0.829467	-0.427792	0.116017	-0.154776	0.53214
CDIF630erm_03996	yedF	selenium metabolism protein YedF					-0.247868	0.521769	-0.63361	0.272024	-0.774529	0.111877	-1.04828	0.0704481
CDIF630erm_03997		transcriptional regulator, TPR family					0.588039	0.243846	0.68264	0.167931	0.486466	0.381172	0.188172	0.903384
CDIF630erm_03998		putative exported protein					1.14399	0.0450655	0.804277	0.143471	0.329299	0.548818	0.293701	0.546056
CDIF630erm_03999	sufS2	putative cysteine desulfurase					-0.0144061	0.496247	-0.274892	0.139024	0.219811	0.866946	-0.177628	0.449025
CDIF630erm_04000	spo0J	stage 0 sporulation protein J					-0.823162	0.0907206	-1.46618	0.019951	-0.394749	0.331496	-1.72163	0.014731
CDIF630erm_04005	mnmG	tRNA uridine 5-carboxymethylaminomethyl modification enzyme					-1.51562	0.504653	-1.001	0.719623	-1.11197	0.703317	-1.83357	0.379719
CDIF630erm_04006	mnmE	transfer RNA modification GTPase MnmE					-0.222556	0.414119	0.00923298	0.860449	-0.197755	0.362903	-0.473128	0.209839
CDIF630erm_04007	jag	putative SpoIIIJ-associated RNA / ssDNA-binding protein Jag					-0.182873	0.602039	-0.213342	0.617954	-0.173122	0.588152	-0.813303	0.129035
CDIF630erm_04101		putative conjugative transposon protein, YdcP-like					-1.07099	0.290834	-0.779201	0.462277	-1.02856	0.288226	0.0643094	0.792677
CDIF630erm_04114	tetM	tetracycline resistance protein					0.536585	0.300639	0.538709	0.0387143	0.408797	0.117605	0.741741	0.151489
CDIF630erm_00360	fliT	flagellar protein FliT					-0.347879	0.0818638	-0.909676	0.01171	-0.278522	0.165405	-1.15837	0.030273
CDIF630erm_00382	fliL	flagellar basal body-associated protein FliL					0.543465	0.414137	-0.542263	0.191569	-1.14463	0.0733119	-0.069614	0.700941
CDIF630erm_00579		putative dioxygenase					-0.238405	0.304124	0.77247	0.273977	-0.421799	0.132006	0.12335	0.848688
CDIF630erm_00788		putative methyltransferase					-0.0662718	0.356243	0.579718	0.71512	0.199788	0.916754	2.12175	0.324929
CDIF630erm_01481	selU	tRNA 2-selenouridine synthase					-0.230922	0.489964	0.255335	0.815154	0.922481	0.316708	0.0184884	0.983413
CDIF630erm_02270		transcriptional regulator, RpiR family					-0.129991	0.553683	-0.352277	0.3716	-0.749079	0.0665451	0.282385	0.850633
CDIF630erm_02571	mtlF	PTS system, mannitol-specific, EIIA component					0.223903	0.930428	0.410788	0.984378	0.109252	0.67732	0.245364	0.896617
CDIF630erm_02693	mtaB	threonylcarbamoyladenosine tRNA methylthiotransferase					-1.43521	0.510834	-1.93137	0.346199	-2.62954	0.155832	-2.07206	0.289962
CDIF630erm_02777	recX	regulatory protein RecX					-0.186991	0.717142	0.290744	0.938951	-0.472867	0.397762	-0.831628	0.250724
CDIF630erm_02854	cstA	carbon starvation protein, CstA					1.32351	0.13864	0.974811	0.277389	0.83062	0.374469	0.708119	0.269753
CDIF630erm_03045	cwp7	cell wall binding protein cwp7					-0.244101	0.878831	-0.115385	0.93666	0.321659	0.636505	-0.110698	0.944306
CDIF630erm_03108		putative amidohydrolase					0.482117	0.363539	0.33094	0.694382	0.822683	0.232548	0.0641921	0.941898
CDIF630erm_04002	noc	nucleoid occlusion protein			+	+	-0.245287	0.38625	-0.345994	0.0977522	-0.797799	0.0067591	-1.0504	0.00879812
