# Supplementary material for: Differential View on the Bile Acid Stress Response of Clostridioides difficile
Source: Front Microbiol. 2019 Feb 18;10:258. doi: 10.3389/fmicb.2019.00258 (PMC6387971; doi:10.3389/fmicb.2019.00258)
Supplement: Supplementary file 3 [file Table_3.XLSX]

## Sheet: LT_stress
Table S3: Quantitative values of proteins identified in the long-term stress experiment at control and the four bile acid conditions (CA, CDCA, DCA and LCA) for all 4 replicates.
accession number	gene	function	CA1	CA2	CA3	CA 4	CDCA1	CDCA2	CDCA3	CDCA4	DCA1	DCA2	DCA3	DCA4	LCA1	LCA2	LCA3	LCA4	CON1	CON2	CON3	CON4
CDIF630erm_00002	dnaN	DNA polymerase III subunit beta	0.0112514	0.0174291	0.0201803	0.0136233	0.0109696	0.0116583	0.00681615	0.00743469	0.00885003	0.0107424	0.00671199	0.00916245	0.0048358	0.00400623	0.00647381	0.00585472	0.0138747	0.022475	0.0159996	0.0116512
CDIF630erm_00006	gyrA	DNA gyrase subunit A	0.00393597	0.00573209	0.00820264	0.00435297	0.00344208	0.00494622	0.00490674	0.00460755	#N/A	#N/A	#N/A	#N/A	#N/A	#N/A	#N/A	#N/A	#N/A	#N/A	#N/A	#N/A
CDIF630erm_00007			0.00607335	0.00780006	0.00887334	0.00534051	0.00469486	0.00545838	0.00131228	0.00385277	#N/A	#N/A	#N/A	#N/A	#N/A	#N/A	#N/A	#N/A	#N/A	#N/A	#N/A	#N/A
CDIF630erm_00008			#N/A	#N/A	#N/A	#N/A	#N/A	#N/A	#N/A	#N/A	0.00459479	0.0083187	0.00675585	0.00565105	#N/A	#N/A	#N/A	#N/A	#N/A	#N/A	#N/A	#N/A
CDIF630erm_00009	rsbV	anti-sigma factor antagonist	#N/A	#N/A	#N/A	#N/A	#N/A	#N/A	#N/A	#N/A	0.00534412	0.0051697	0.00388498	0.00471488	0.00414627	0.00453474	0.000965635	0.00277006	0.00399065	0.00662905	0.00262127	0.00340789
CDIF630erm_00010	rsbW	serine-protein kinase RsbW	0.0135154	0.00629611	0.0052985	0.0131841	0.00770292	0.0105106	0.00852386	0.00595981	0.00929099	0.00986402	0.00772995	0.00731847	0.00742994	0.00602589	0.00398299	0.00653198	0.00220216	0.00760445	0.0089366	0.00311029
CDIF630erm_00024	serS1	serine--tRNA ligase	0.00573875	0.0151814	0.00263444	0.00328065	0.00317947	0.00867771	0.00445845	0.00952808	0.00462378	0.00433533	0.00324776	0.00345088	0.00238096	0.00319529	0.0276466	0.00376928	0.0106106	0.00491282	0.0103027	0.0371529
CDIF630erm_00031	ybaB	nucleoid-associated protein YbaB	0.0425625	0.0267084	0.0431817	0.0352692	0.0292252	0.0208502	0.023692	0.029699	0.0356497	0.0301001	0.0292118	0.0396463	0.0214323	0.0265896	0.0269609	0.0329094	0.03777	0.0286586	0.0434507	0.0431979
CDIF630erm_00032	recR	recombination protein RecR	0.00195116	0.00141214	0.0080462	0.000849006	0.00284947	0.0126333	0.0141848	0.013252	0.00109053	0.00612988	0.00998096	0.011369	0.00221567	0.0089432	0.0157195	0.0220141	#N/A	#N/A	#N/A	#N/A
CDIF630erm_00083	pycA	pyruvate carboxylase	#N/A	#N/A	#N/A	#N/A	0.00383391	0.00997136	0.00349579	0.00840656	0.00356444	0.00438908	0.00937262	0.00264913	#N/A	#N/A	#N/A	#N/A	#N/A	#N/A	#N/A	#N/A
CDIF630erm_00084	fusA1	elongation factor G (EF-g)	0.0111961	0.00953577	0.00350129	0.00937954	#N/A	#N/A	#N/A	#N/A	#N/A	#N/A	#N/A	#N/A	0.00520375	0.0118682	0.0097662	0.0132843	#N/A	#N/A	#N/A	#N/A
CDIF630erm_00085	ctsR	transcriptional regulator CtsR	#N/A	#N/A	#N/A	#N/A	#N/A	#N/A	#N/A	#N/A	#N/A	#N/A	#N/A	#N/A	0.00697543	0.00548432	0.00147244	0.00335945	0.00184584	0.0211898	0.000387222	0.00302459
CDIF630erm_00087	mcsB	protein-arginine kinase	#N/A	#N/A	#N/A	#N/A	0.00914377	0.00496586	0.00576709	0.00560053	#N/A	#N/A	#N/A	#N/A	0.0319679	0.0341203	0.0407697	0.0422189	0.0093049	0.00343128	0.00591642	0.004476
CDIF630erm_00088	clpC	class III stress response-related ATPase, AAA+ superfamily	#N/A	#N/A	#N/A	#N/A	0.00200517	0.00732532	0.00309622	0.00803611	#N/A	#N/A	#N/A	#N/A	0.00257466	0.00288648	0.0052047	0.00233315	#N/A	#N/A	#N/A	#N/A
CDIF630erm_00091			0.00722572	0.0100632	0.00808475	0.00463888	0.00426201	0.00432559	0.00692857	0.00382052	0.00603648	0.00650811	0.0080312	0.00968093	0.00368613	0.00372871	0.00500887	0.00642967	0.0151175	0.0196563	0.00797235	0.0144223
CDIF630erm_00112	proS1	proline--tRNA ligase	0.0318739	0.056061	0.0215128	0.0258492	0.0194137	0.0177535	0.0166811	0.0248329	0.023404	0.0191777	0.0155356	0.0197621	0.0311332	0.0267044	0.0284951	0.0302256	0.0293841	0.0312525	0.0188822	0.0250593
CDIF630erm_00113	proS2	proline--tRNA ligase	0.230033	0.316998	0.236432	0.190278	0.252335	0.373382	0.302301	0.369409	0.228162	0.208335	0.203175	0.251596	0.288148	0.238721	0.265865	0.271077	0.188878	0.178748	0.0943043	0.163973
CDIF630erm_00114	gltX	glutamate--tRNA ligase	#N/A	#N/A	#N/A	#N/A	0.00283336	0.00416267	0.00158949	0.00552693	0.00250886	0.00164723	0.00235567	0.00411083	#N/A	#N/A	#N/A	#N/A	0.00609319	0.00290913	0.00204434	0.00238514
CDIF630erm_00116	cysS	cysteine--tRNA ligase	0.0102599	0.013437	0.00390731	0.00632065	0.00702413	0.0102811	0.00559234	0.0116255	0.0108615	0.0169404	0.0108303	0.0103568	0.0109277	0.00858986	0.0101565	0.016697	0.0219076	0.0131998	0.0110191	0.00923506
CDIF630erm_00118	thyX	thymidylate synthase (FAD)	0.00325686	0.0048714	0.00247898	0.0032892	0.00511117	0.001266	0.00168954	0.0024574	0.00306135	0.00150563	0.00129994	0.00234571	0.000961688	0.00269614	0.00622073	0.000919706	0.00449231	0.00269762	0.00212337	0.00165555
CDIF630erm_00119			0.00169056	0.00193749	0.00217806	0.00109586	#N/A	#N/A	#N/A	#N/A	0.00204437	0.00193929	0.00109685	0.00207506	#N/A	#N/A	#N/A	#N/A	0.00169621	0.00140716	0.00127919	0.00396293
CDIF630erm_00122	tuf1	elongation factor EFTu / EF1A	0.55839	0.503044	0.399276	0.527056	0.619626	0.631545	0.677256	0.538715	0.476865	0.406398	0.463096	0.573758	0.67814	0.551886	0.727058	0.598792	0.572126	0.564032	0.72257	0.516745
CDIF630erm_00123	rpmG	50S ribosomal protein L33	#N/A	#N/A	#N/A	#N/A	#N/A	#N/A	#N/A	#N/A	0.020198	0.0188489	0.0219491	0.0155005	#N/A	#N/A	#N/A	#N/A	0.0130186	0.0105823	0.00680815	0.0183389
CDIF630erm_00125	nusG	transcription antitermination protein	0.0376894	0.0311526	0.0281327	0.032138	0.0377778	0.0456181	0.0284287	0.036195	0.0349415	0.0529989	0.044287	0.0496124	0.0277182	0.0291762	0.0289629	0.0297691	0.0696152	0.076205	0.0611887	0.0868212
CDIF630erm_00126	rplK	50S ribosomal protein L11	0.114485	0.135086	0.154344	0.103671	0.0909091	0.0536574	0.0715067	0.088872	0.136973	0.112142	0.15295	0.132926	0.0917681	0.105492	0.0568582	0.0757533	0.10642	0.117145	0.12669	0.0984684
CDIF630erm_00127	rplA	50S ribosomal protein L1	0.0808471	0.0963614	0.0942131	0.0747578	0.0823487	0.0881272	0.0749664	0.0679831	0.0837099	0.0714516	0.0882726	0.0750002	0.0493888	0.0662733	0.0510463	0.0517882	0.0858414	0.0833356	0.0838591	0.0992716
CDIF630erm_00129	rplJ	50S ribosomal protein L10	0.0425546	0.0408039	0.052823	0.0475203	0.0699215	0.0565688	0.0644169	0.0337104	0.0602638	0.0606819	0.0481685	0.0323849	0.065864	0.0647434	0.0493742	0.0352578	0.0472311	0.0465297	0.0531141	0.049858
CDIF630erm_00130	rplL	50S ribosomal protein L7 / L12	0.195619	0.292089	0.227146	0.228097	0.197683	0.166086	0.18016	0.205703	0.161054	0.206956	0.223062	0.208701	0.198981	0.187891	0.188286	0.175856	0.201991	0.269934	0.317118	0.30817
CDIF630erm_00131			0.00389708	0.00369325	0.00424442	0.00171249	0.00515736	0.00600994	0.00485517	0.00262727	0.00179741	0.00383516	0.00245292	0.00308667	0.00187088	0.00146827	0.000668715	0.00475928	0.00303794	0.0032917	0.00383885	0.00240946
CDIF630erm_00132	rpoB	DNA-directed RNA polymerase subunit beta	0.00779993	0.0176557	0.00576814	0.00441936	0.00481395	0.0119071	0.00468478	0.0166171	0.00766727	0.00434719	0.00475858	0.00512032	#N/A	#N/A	#N/A	#N/A	0.0270589	0.0153219	0.013033	0.0122905
CDIF630erm_00133	rpoC	DNA-directed RNA polymerase subunit beta*	#N/A	#N/A	#N/A	#N/A	#N/A	#N/A	#N/A	#N/A	#N/A	#N/A	#N/A	#N/A	#N/A	#N/A	#N/A	#N/A	0.00988375	0.00556523	0.00567534	0.0130969
CDIF630erm_00134	rpsL	30S ribosomal protein S12	0.0175107	0.0240847	0.0211067	0.0115767	0.0112028	0.0396867	0.0105598	0.0204098	0.013138	0.0101912	0.0107527	0.0150821	#N/A	#N/A	#N/A	#N/A	#N/A	#N/A	#N/A	#N/A
CDIF630erm_00135	rpsG	30S ribosomal protein S7	0.0917634	0.144384	0.0876778	0.08526	0.0886761	0.157108	0.081003	0.111029	0.0909359	0.0942026	0.0885233	0.0756653	0.046575	0.0588809	0.0437279	0.0572847	0.123205	0.101433	0.0864212	0.0918099
CDIF630erm_00136	fusA2	elongation factor G (EF-g)	0.240153	0.228833	0.197889	0.222356	0.244559	0.208481	0.202681	0.204483	0.207627	0.227512	0.230612	0.225757	0.178614	0.187983	0.177837	0.168035	0.243429	0.271352	0.236837	0.272836
CDIF630erm_00138	rpsJ	30S ribosomal protein S10	0.121288	0.144188	0.158736	0.0892913	0.095493	0.149083	0.064582	0.0807871	0.0986073	0.102323	0.122538	0.136914	0.0431622	0.0951182	0.0448602	0.0510451	0.139413	0.125758	0.0699369	0.123172
CDIF630erm_00139	rplC	50S ribosomal protein L3	0.124781	0.147615	0.0988745	0.105358	0.0751563	0.131018	0.0897407	0.0960699	0.0924363	0.0916853	0.0792608	0.0674906	0.0432022	0.056762	0.0500255	0.0617253	0.146944	0.11031	0.101057	0.100317
CDIF630erm_00140	rplD	50S ribosomal protein L4	0.115162	0.171271	0.166111	0.126012	0.0895019	0.0623765	0.0941567	0.105011	0.132327	0.137011	0.120096	0.147768	0.0636885	0.0887766	0.0813844	0.075219	0.156258	0.170094	0.183399	0.170479
CDIF630erm_00141	rplW	50S ribosomal protein L23	0.0825938	0.0661966	0.0657777	0.0793886	0.0557388	0.0631482	0.048986	0.0708939	0.0814536	0.0830863	0.0743981	0.0874601	0.036596	0.064011	0.034457	0.0538868	0.0728099	0.087429	0.0687314	0.0517398
CDIF630erm_00142	rplB	50S ribosomal protein L2	0.0545965	0.122378	0.0545272	0.0330716	0.0294724	0.0783343	0.0467158	0.0875173	0.0390534	0.029963	0.043717	0.0506429	0.00750217	0.0159575	0.010701	0.0129175	0.100129	0.0758923	0.0428184	0.0586335
CDIF630erm_00143	rpsS	30S ribosomal protein S19	0.0622976	0.103446	0.0564427	0.0394346	0.0632754	0.0829859	0.0716241	0.0741761	0.0599184	0.0679363	0.067619	0.0722324	0.0311963	0.0432547	0.032909	0.0416487	0.0891509	0.070273	0.0592163	0.0687558
CDIF630erm_00144	rplV	50S ribosomal protein L22	0.0591114	0.0991463	0.0691755	0.0634284	0.0698295	0.0481537	0.0543981	0.0530537	0.0552027	0.0531294	0.080519	0.0643359	0.035942	0.0427814	0.0250326	0.0331049	0.0698199	0.045239	0.0478296	0.0400774
CDIF630erm_00145	rpsC	30S ribosomal protein S3	0.0458809	0.110674	0.0409682	0.0373487	0.0451119	0.149748	0.0487186	0.105368	0.0401217	0.0306502	0.0356764	0.0417645	0.0126134	0.0180995	0.0181787	0.0224622	0.114547	0.0562146	0.0590662	0.0542919
CDIF630erm_00146	rplP	50S ribosomal protein L16	0.00419367	0.0100967	0.00222336	0.0038249	0.00774743	0.00846042	0.00491462	0.00538734	0.00550759	0.006573	0.00465234	0.00636893	#N/A	#N/A	#N/A	#N/A	#N/A	#N/A	#N/A	#N/A
CDIF630erm_00147	rpmC	50S ribosomal protein L29	0.202154	0.215571	0.266881	0.290401	0.183954	0.231908	0.180236	0.172491	0.210174	0.258884	0.228296	0.234425	0.175979	0.216246	0.122706	0.120498	0.19607	0.20612	0.191852	0.276718
CDIF630erm_00148	rpsQ	30S ribosomal protein S17	#N/A	#N/A	#N/A	#N/A	#N/A	#N/A	#N/A	#N/A	#N/A	#N/A	#N/A	#N/A	#N/A	#N/A	#N/A	#N/A	#N/A	#N/A	#N/A	#N/A
CDIF630erm_00149	rplN	50S ribosomal protein L14	0.168223	0.184025	0.222042	0.191384	0.116506	0.108471	0.104362	0.126628	0.141118	0.163229	0.181268	0.174651	0.117841	0.133015	0.0919466	0.10458	0.195088	0.226319	0.151818	0.169036
CDIF630erm_00150	rplX	50S ribosomal protein L24	0.155185	0.170626	0.179717	0.175711	0.154456	0.120011	0.127275	0.145326	0.156273	0.122393	0.170176	0.137574	0.0788254	0.129464	0.0958767	0.1294	0.158547	0.14098	0.122199	0.136066
CDIF630erm_00151	rplE	50S ribosomal protein L5	0.157948	0.16138	0.249337	0.238896	0.173772	0.187951	0.163325	0.153337	0.154022	0.130469	0.182242	0.191604	0.161445	0.1878	0.114688	0.104723	0.171351	0.141781	0.144837	0.18939
CDIF630erm_00153	rpsH	30S ribosomal protein S8	0.172239	0.180277	0.231296	0.175463	0.134536	0.119598	0.116605	0.114328	0.190613	0.153249	0.183616	0.180526	0.106443	0.131029	0.116198	0.141678	0.156427	0.16033	0.21726	0.187907
CDIF630erm_00154	rplF	50S ribosomal protein L6	0.0205223	0.0384857	0.0174423	0.0207414	0.0239416	0.0367238	0.0166496	0.016106	0.0263807	0.0169715	0.0157673	0.0155935	0.00511214	0.0104537	0.00400848	0.00881996	0.0237297	0.0215037	0.0269398	0.0164818
CDIF630erm_00155	rplR	50S ribosomal protein L18	0.0637606	0.127079	0.0900241	0.0911697	0.118187	0.109361	0.109075	0.0894972	0.0951286	0.0860771	0.124559	0.0626587	0.0723358	0.0904522	0.0549181	0.0676511	0.114456	0.105217	0.0934628	0.0991296
CDIF630erm_00156	rpsE	30S ribosomal protein S5	0.185392	0.216115	0.325957	0.164906	0.183258	0.175153	0.139413	0.162855	0.206775	0.202188	0.223005	0.189833	0.161747	0.14819	0.131521	0.165287	0.205509	0.213154	0.164261	0.244657
CDIF630erm_00157	rpmD	50S ribosomal protein L30	0.0832402	0.0194045	0.0626442	0.0994986	0.0824898	0.0566713	0.0250751	0.0254122	0.0421692	0.0355159	0.0636574	0.0903715	0.0311931	0.0686384	0.0215403	0.0255336	0.0772229	0.0913787	0.0254932	0.0882386
CDIF630erm_00158	rplO	50S ribosomal protein L15	0.0702065	0.0962744	0.0648485	0.0629626	0.0766259	0.110634	0.0569532	0.0734293	0.0789888	0.0743145	0.0767223	0.0757348	0.0274473	0.040145	0.028183	0.0309679	0.0852366	0.0790787	0.0510856	0.0795673
CDIF630erm_00160	adk	adenylate kinase	0.106081	0.028585	0.0412438	0.102436	0.107261	0.0784818	0.0916893	0.0757355	0.101203	0.102124	0.0973785	0.0854831	0.0629957	0.0819537	0.077806	0.081273	0.0848116	0.0783876	0.0936526	0.0947867
CDIF630erm_00161	map1	methionine aminopeptidase	0.0109429	0.00636652	0.00357481	0.00882771	0.0104486	0.00760899	0.00360943	0.00540156	0.00793771	0.00836522	0.00560112	0.00284293	0.00871803	0.00395595	0.00329727	0.00592482	0.00586867	0.00972208	0.00274556	0.00552616
CDIF630erm_00162			0.00220587	0.00347223	0.0045818	0.00185053	0.00225387	0.0043449	0.00164652	0.00348544	0.00280851	0.0021569	0.00293944	0.00234429	#N/A	#N/A	#N/A	#N/A	#N/A	#N/A	#N/A	#N/A
CDIF630erm_00163	infA	translation initiation factor IF-1	0.00887764	0.0111903	0.007622	0.00251443	0.00604329	0.00692771	0.00590019	0.00260751	0.00906978	0.0109785	0.0167008	0.0184884	#N/A	#N/A	#N/A	#N/A	0.0204607	0.020815	0.0141201	0.0303296
CDIF630erm_00164	rpmJ	50S ribosomal protein L36	0.0305402	0.034989	0.0279798	0.0268698	0.0217505	0.0230466	0.0201194	0.006412	0.0216537	0.00592948	0.029168	0.0424835	#N/A	#N/A	#N/A	#N/A	0.0240419	0.0255322	0.0123947	0.0545343
CDIF630erm_00165	rpsM	30S ribosomal protein S13	0.0453544	0.0729785	0.0405822	0.029566	0.0418703	0.0780228	0.0364401	0.0440187	0.0412374	0.0241169	0.0336442	0.0387974	#N/A	#N/A	#N/A	#N/A	0.0647977	0.0498169	0.0365204	0.0491255
CDIF630erm_00166	rpsK	30S ribosomal protein S11	0.0444735	0.0530765	0.0324168	0.0321953	0.0323634	0.0440593	0.0281575	0.0416801	0.0418978	0.0293334	0.0290376	0.027431	0.0169167	0.0182672	0.0114076	0.015565	0.0403457	0.0391898	0.0376424	0.0445592
CDIF630erm_00167	rpsD	30S ribosomal protein S4	0.0610041	0.124635	0.0644414	0.049801	0.0608088	0.0886192	0.0594095	0.0807065	0.0718657	0.0454281	0.0658053	0.0660978	0.0229999	0.0166624	0.0262506	0.0256721	0.0892684	0.0658742	0.0399984	0.0505013
CDIF630erm_00168	rpoA	DNA-directed RNA polymerase subunit alpha	0.13907	0.14384	0.178474	0.132858	0.0866013	0.0795367	0.0836768	0.0873968	0.0961866	0.103892	0.0993373	0.102012	0.0557693	0.0462781	0.0571022	0.0467367	0.0849141	0.093364	0.126707	0.0714773
CDIF630erm_00169	rplQ	50S ribosomal protein L17	0.0235644	0.0130722	0.093136	0.0410993	#N/A	#N/A	#N/A	#N/A	0.0359605	0.123498	0.0755213	0.0519403	0.0222728	0.0406862	0.0227902	0.0177033	#N/A	#N/A	#N/A	#N/A
CDIF630erm_00170	ecfA1	energy-coupling factor transporter ATP-binding protein EcfA1	0.00323375	0.00071181	0.00291098	0.0010065	#N/A	#N/A	#N/A	#N/A	0.00312488	0.00243519	0.00119723	0.00151208	#N/A	#N/A	#N/A	#N/A	0.00187776	0.000820604	0.00382142	0.00185098
CDIF630erm_00171	ecfA2	energy-coupling factor transporter ATP-binding protein EcfA2	0.0035391	0.00408437	0.000503442	0.00413584	#N/A	#N/A	#N/A	#N/A	0.0039568	0.00345334	0.00319522	0.00134898	#N/A	#N/A	#N/A	#N/A	0.00316744	0.00376481	0.00555989	0.00497414
CDIF630erm_00174	rplM	50S ribosomal protein L13	0.0880539	0.164938	0.0549389	0.0668458	0.062902	0.0844655	0.0687991	0.101215	0.0756653	0.0803288	0.0821082	0.0938988	0.0378276	0.04875	0.0476872	0.0474188	0.140232	0.132053	0.0881541	0.137288
CDIF630erm_00175	rpsI	30S ribosomal protein S9	0.0725932	0.116826	0.0709671	0.0784768	0.0618021	0.0930856	0.0562956	0.067137	0.0606472	0.0553857	0.0510298	0.0600966	0.0291019	0.0347449	0.0287601	0.0345165	0.0772924	0.0778424	0.103656	0.102419
CDIF630erm_00203	aspC	aspartate aminotransferase	0.0389577	0.0244007	0.0320235	0.0374218	0.0414297	0.036799	0.0556669	0.0496433	0.0432182	0.0454173	0.0386921	0.0341425	0.0448067	0.0319676	0.104926	0.0587112	0.0414971	0.0432382	0.0624283	0.0450327
CDIF630erm_00204	nrdD	anaerobic ribonucleoside triphosphate reductase	0.00642361	0.00840399	0.0143785	0.009067	0.00331406	0.00756713	0.00522976	0.0108093	#N/A	#N/A	#N/A	#N/A	#N/A	#N/A	#N/A	#N/A	#N/A	#N/A	#N/A	#N/A
CDIF630erm_00227	ptb1	phosphate butyryltransferase	0.0191501	0.00894899	0.0103329	0.0132228	0.0480178	0.0353633	0.043357	0.0455919	0.0376092	0.0385761	0.0327664	0.0456776	0.061345	0.055055	0.0649576	0.0606923	0.0131081	0.0132476	0.0134591	0.0128221
CDIF630erm_00228	buk	butyrate kinase	0.0325351	0.0212261	0.0148197	0.0289683	0.0747634	0.0848865	0.0638134	0.0709968	0.0399932	0.0507927	0.052346	0.05511	0.0872061	0.0912594	0.089963	0.0777514	0.0363136	0.0404591	0.0148526	0.0241598
CDIF630erm_00229			#N/A	#N/A	#N/A	#N/A	0.00310204	0.00386536	0.0028706	0.00196831	#N/A	#N/A	#N/A	#N/A	0.00398586	0.0042549	0.00289224	0.00220456	0.00361782	0.0028338	0.00107225	0.00194431
CDIF630erm_00230	vorC1	3-methyl-2-oxobutanoate dehydrogenase (ferredoxin), gamma subunit (ferredoxin)	0.0663215	0.0504132	0.0542461	0.0622301	0.100958	0.127412	0.0802239	0.109306	0.0840097	0.0963451	0.0895839	0.0873174	0.11994	0.162939	0.135268	0.149789	0.0202441	0.0274115	0.0207667	0.0219724
CDIF630erm_00231	vorB1	3-methyl-2-oxobutanoate dehydrogenase (ferredoxin), beta subunit	0.137451	0.157605	0.129723	0.12408	0.181919	0.193953	0.209158	0.18499	0.157156	0.183035	0.207977	0.162814	0.279883	0.24144	0.292398	0.285721	0.0719914	0.0918343	0.106736	0.0642936
CDIF630erm_00232	vorA1	3-methyl-2-oxobutanoate dehydrogenase (ferredoxin), alpha subunit	0.0415251	0.0397389	0.045837	0.0305026	0.0963565	0.109723	0.0867654	0.0691452	0.0703013	0.0830959	0.0702431	0.0718126	0.0945392	0.120105	0.0864339	0.0971345	0.0150853	0.0155661	0.0137222	0.0205412
CDIF630erm_00233	vorA*1	3-methyl-2-oxobutanoate dehydrogenase (ferredoxin), alpha subunit N-terminal region	0.0886096	0.095192	0.0989	0.0754531	0.124031	0.0941139	0.140808	0.123591	0.133598	0.148846	0.132685	0.118623	0.176611	0.169623	0.200774	0.208795	0.0515806	0.0475635	0.0317772	0.0350225
CDIF630erm_00234	glmM	phosphoglucosamine mutase	0.0231327	0.0141513	0.0135645	0.0209595	0.0225371	0.0165802	0.0121444	0.0134755	0.021997	0.0195911	0.0217651	0.0168722	0.0180291	0.017635	0.0119683	0.0132135	0.0377264	0.0367332	0.0309181	0.0415205
CDIF630erm_00236	glmS	glucosamine--fructose-6-phosphate aminotransferase [isomerizing]	0.049416	0.0361806	0.030684	0.0473481	0.0479749	0.0408268	0.0451898	0.0363689	0.0465532	0.0468305	0.0355617	0.0373858	0.0434496	0.0343857	0.0403448	0.0348337	0.0636658	0.061556	0.0594284	0.0647826
CDIF630erm_00239	murA	UDP-N-acetylglucosamine 1-carboxyvinyltransferase	0.0252466	0.0220657	0.0197469	0.0195819	0.0218849	0.0132133	0.0182923	0.0173776	0.0292588	0.028249	0.0260681	0.0254975	0.0216034	0.0228783	0.0226118	0.0221414	0.0456889	0.0480111	0.0437781	0.0534068
CDIF630erm_00243	mreB1	rod shape-determining protein MreB	0.0163795	0.0174632	0.0257699	0.0156087	0.0150007	0.0101159	0.00939455	0.00914781	0.0148385	0.0161103	0.0116516	0.0107841	0.012865	0.0120288	0.0137168	0.00760037	0.0139859	0.0194066	0.0169267	0.0219511
CDIF630erm_00244	fabZ	(3R)-hydroxymyristoyl-[acyl-carrier-protein] dehydratase	0.00765244	0.00805177	0.00850639	0.00380729	0.00441617	0.00337261	0.00265916	0.002897	0.00795939	0.00703445	0.00591141	0.00819493	0.00292557	0.00765639	0.00329514	0.00264403	0.00508121	0.00555087	0.00566058	0.00700089
CDIF630erm_00247	metK	S-adenosylmethionine synthetase	0.0264255	0.0287597	0.0255014	0.0258682	0.0403881	0.0207353	0.0201496	0.0138091	0.0213303	0.0251914	0.0190028	0.0230711	0.0213501	0.02234	0.0243957	0.0190534	0.0601494	0.0602413	0.0584254	0.0493956
CDIF630erm_00258	cutC	copper homeostasis protein	#N/A	#N/A	#N/A	#N/A	#N/A	#N/A	#N/A	#N/A	#N/A	#N/A	#N/A	#N/A	#N/A	#N/A	#N/A	#N/A	#N/A	#N/A	#N/A	#N/A
CDIF630erm_00259			0.021391	0.0205735	0.0196139	0.0104613	0.0239273	0.0312887	0.0215455	0.0201716	0.0129765	0.0196035	0.0166936	0.0165762	0.0140151	0.0123048	0.0096171	0.0163124	0.0126554	0.0105831	0.00593903	0.00647499
CDIF630erm_00287			#N/A	#N/A	#N/A	#N/A	#N/A	#N/A	#N/A	#N/A	#N/A	#N/A	#N/A	#N/A	#N/A	#N/A	#N/A	#N/A	#N/A	#N/A	#N/A	#N/A
CDIF630erm_00291			#N/A	#N/A	#N/A	#N/A	0.00468538	0.00426475	0.00101867	0.00772743	#N/A	#N/A	#N/A	#N/A	#N/A	#N/A	#N/A	#N/A	#N/A	#N/A	#N/A	#N/A
CDIF630erm_00292	rex	transcriptional regulator, redox-sensing repressor Rex	0.0374598	0.0482577	0.0503588	0.0390332	0.0266027	0.0148005	0.0278934	0.0224624	0.0310539	0.0297735	0.0296744	0.023281	0.0218537	0.0228308	0.0173433	0.0184359	0.0370013	0.0394998	0.0343915	0.0315812
CDIF630erm_00296			0.00273725	0.00671771	0.0187728	0.00229126	#N/A	#N/A	#N/A	#N/A	0.00416829	0.00302171	0.00326826	0.00572532	0.0108035	0.0116557	0.0132338	0.0116574	#N/A	#N/A	#N/A	#N/A
CDIF630erm_00298			#N/A	#N/A	#N/A	#N/A	#N/A	#N/A	#N/A	#N/A	#N/A	#N/A	#N/A	#N/A	0.00254601	0.00102276	0.00119639	0.00210197	0.00155555	0.00204791	0.00378711	0.00542678
CDIF630erm_00299	cfa	cyclopropane-fatty-acyl-phospholipid synthase	0.00750875	0.0102285	0.00334459	0.00386767	0.0173632	0.0106148	0.0136731	0.0186912	0.00617695	0.00500973	0.00265476	0.00512653	0.00414101	0.00248431	0.00322457	0.0012943	0.00176034	0.0033831	0.00219064	0.0011138
CDIF630erm_00301	gluD	glutamate dehydrogenase	0.256674	0.269322	0.294805	0.252261	0.383344	0.404503	0.446249	0.421413	0.310577	0.308636	0.388998	0.368671	0.482338	0.467314	0.520935	0.523291	0.221688	0.231566	0.229886	0.191685
CDIF630erm_00306	pyrK	dihydroorotate dehydrogenase (NAD+), electron transfer subunit	0.00260341	0.00278807	0.00206325	0.00166686	#N/A	#N/A	#N/A	#N/A	0.00250366	0.00435099	0.00263439	0.00306253	0.00246289	0.00152885	0.0031627	0.00104254	0.00294797	0.00225352	0.00292564	0.00250156
CDIF630erm_00307	pyrD	dihydroorotate dehydrogenase (NAD+), catalytic subunit	#N/A	#N/A	#N/A	#N/A	0.00420215	0.00232619	0.00327151	0.00369435	0.00409028	0.0036315	0.00300714	0.00315136	0.0036065	0.00228639	0.000392976	0.00256039	0.00285072	0.00249421	0.000785912	0.00382232
CDIF630erm_00308	pyrE	orotate phosphoribosyltransferase	0.0148682	0.0102663	0.00959878	0.0102359	0.0203544	0.0140533	0.0129321	0.0103865	0.0120052	0.012429	0.0137245	0.00803722	0.0133748	0.0199178	0.00726454	0.0183543	0.0151884	0.0152554	0.0180624	0.0180497
CDIF630erm_00309			0.00122299	0.00278273	0.00170774	0.00185481	0.00472386	0.00304869	0.00356733	0.00122594	0.00123155	0.000320283	0.00343487	0.00104744	#N/A	#N/A	#N/A	#N/A	#N/A	#N/A	#N/A	#N/A
CDIF630erm_00312			#N/A	#N/A	#N/A	#N/A	#N/A	#N/A	#N/A	#N/A	0.00281665	0.00346439	0.00128691	0.011507	0.00386072	0.00198198	0.00814542	0.00208866	0.00276575	0.00380544	0.00274851	0.00245397
CDIF630erm_00314	groS	10 kDa chaperonin	0.281054	0.23008	0.270224	0.282618	0.418437	0.42493	0.402888	0.434119	0.329072	0.271087	0.36845	0.321505	0.465091	0.502164	0.480483	0.467356	0.160488	0.175757	0.18682	0.158654
CDIF630erm_00315	groL	60 kDa chaperonin	0.259827	0.298897	0.335113	0.290587	0.41518	0.592187	0.529029	0.465233	0.253605	0.28672	0.369833	0.343987	0.467188	0.471803	0.446245	0.49986	0.183044	0.209714	0.153407	0.176438
CDIF630erm_00316	larB	Ni2+ loading protein for larE	0.00266305	0.00427604	0.00239449	0.00139154	0.0197738	0.0157923	0.0147562	0.0195413	0.00570077	0.00648007	0.0060369	0.00637251	0.00788065	0.00596775	0.00406588	0.0045167	#N/A	#N/A	#N/A	#N/A
CDIF630erm_00320	guaA	GMP synthase (glutamine-hydrolysing)	0.0832395	0.0905825	0.0594523	0.057495	0.0330066	0.0234341	0.037262	0.0381821	0.060873	0.066983	0.0559879	0.0601334	0.0713798	0.065359	0.0676437	0.0504181	0.10208	0.111997	0.0822333	0.100519
CDIF630erm_00333			#N/A	#N/A	#N/A	#N/A	#N/A	#N/A	#N/A	#N/A	#N/A	#N/A	#N/A	#N/A	#N/A	#N/A	#N/A	#N/A	0.00786124	0.00644498	0.00329001	0.00868189
CDIF630erm_00334			0.00672244	0.00631058	0.00673385	0.00412605	#N/A	#N/A	#N/A	#N/A	#N/A	#N/A	#N/A	#N/A	#N/A	#N/A	#N/A	#N/A	0.0194965	0.0155835	0.0198967	0.0190343
CDIF630erm_00340	purE	5-(carboxyamino)imidazole ribonucleotide mutase	0.00615594	0.00738655	0.00867504	0.00711013	#N/A	#N/A	#N/A	#N/A	0.00387014	0.00549713	0.00636538	0.00594598	0.00228467	0.00534027	0.00257854	0.00218847	0.00639451	0.00590578	0.00255187	0.00296857
CDIF630erm_00342	purF	amidophosphoribosyltransferase	0.00762859	0.00384319	0.0034188	0.0200674	#N/A	#N/A	#N/A	#N/A	#N/A	#N/A	#N/A	#N/A	#N/A	#N/A	#N/A	#N/A	#N/A	#N/A	#N/A	#N/A
CDIF630erm_00343	purG	phosphoribosylformylglycinamidine cyclo-ligase	0.00558082	0.00353021	0.00421311	0.00293438	#N/A	#N/A	#N/A	#N/A	0.0010869	0.00283706	0.00171578	0.00246419	#N/A	#N/A	#N/A	#N/A	#N/A	#N/A	#N/A	#N/A
CDIF630erm_00346	purD	phosphoribosylamine--glycine ligase	#N/A	#N/A	#N/A	#N/A	#N/A	#N/A	#N/A	#N/A	0.00148666	0.00245276	0.00300788	0.00194292	#N/A	#N/A	#N/A	#N/A	#N/A	#N/A	#N/A	#N/A
CDIF630erm_00347	purL	phosphoribosylformylglycinamidine synthase	#N/A	#N/A	#N/A	#N/A	#N/A	#N/A	#N/A	#N/A	#N/A	#N/A	#N/A	#N/A	#N/A	#N/A	#N/A	#N/A	0.00856374	0.00908108	0.00684582	0.00417266
CDIF630erm_00349			#N/A	#N/A	#N/A	#N/A	#N/A	#N/A	#N/A	#N/A	#N/A	#N/A	#N/A	#N/A	#N/A	#N/A	#N/A	#N/A	0.00104925	0.00172291	0.00726279	0.00174932
CDIF630erm_00350	fliN1	flagellar motor switch protein FliN	#N/A	#N/A	#N/A	#N/A	#N/A	#N/A	#N/A	#N/A	#N/A	#N/A	#N/A	#N/A	#N/A	#N/A	#N/A	#N/A	0.00842527	0.0135193	0.00887602	0.00806999
CDIF630erm_00352			0.00228096	0.0024313	0.00362252	0.00262595	#N/A	#N/A	#N/A	#N/A	#N/A	#N/A	#N/A	#N/A	#N/A	#N/A	#N/A	#N/A	0.00640018	0.00801746	0.00799712	0.0110516
CDIF630erm_00353	flgK	flagellar hook-associated protein FlgK (or HAP1)	0.0024744	0.00359059	0.000596408	0.00471616	#N/A	#N/A	#N/A	#N/A	#N/A	#N/A	#N/A	#N/A	#N/A	#N/A	#N/A	#N/A	0.00497155	0.00660618	0.00523414	0.00283601
CDIF630erm_00355	fliW	flagellar assembly factor FliW	#N/A	#N/A	#N/A	#N/A	#N/A	#N/A	#N/A	#N/A	#N/A	#N/A	#N/A	#N/A	#N/A	#N/A	#N/A	#N/A	0.0111906	0.0152881	0.00555852	0.0111459
CDIF630erm_00356	csrA	carbon storage regulator CsrA	0.0112961	0.00801496	0.0102016	0.0109556	#N/A	#N/A	#N/A	#N/A	0.00156219	0.00212461	0.000566524	0.00109482	#N/A	#N/A	#N/A	#N/A	0.0137108	0.0181022	0.0461889	0.022004
CDIF630erm_00357	fliS1	flagellar protein FliS	0.00634541	0.00283529	0.00140543	0.00354393	#N/A	#N/A	#N/A	#N/A	#N/A	#N/A	#N/A	#N/A	#N/A	#N/A	#N/A	#N/A	0.0064113	0.010729	0.00733094	0.00758333
CDIF630erm_00358	fliS2	flagellar protein FliS	0.00545022	0.00323821	0.00402626	0.00314526	#N/A	#N/A	#N/A	#N/A	#N/A	#N/A	#N/A	#N/A	#N/A	#N/A	#N/A	#N/A	0.0139438	0.0131319	0.00739583	0.0102238
CDIF630erm_00359	fliD	flagellar hook-associated protein 2 FliD (or HAP2)	0.0031921	0.00179588	0.00450506	0.00147546	#N/A	#N/A	#N/A	#N/A	#N/A	#N/A	#N/A	#N/A	#N/A	#N/A	#N/A	#N/A	0.00548979	0.00379366	0.00426224	0.00462443
CDIF630erm_00361	fliC	flagellin C	0.362225	0.36873	0.310033	0.333782	0.0101393	0.0104584	0.00856072	0.00799523	0.194047	0.152422	0.0493542	0.0510181	0.0256901	0.0442479	0.025277	0.0152142	0.333422	0.345884	0.470081	0.615386
CDIF630erm_00362			0.00511353	0.00903085	0.0056671	0.00410838	#N/A	#N/A	#N/A	#N/A	#N/A	#N/A	#N/A	#N/A	#N/A	#N/A	#N/A	#N/A	#N/A	#N/A	#N/A	#N/A
CDIF630erm_00363			0.00505696	0.0117847	0.0019358	0.00481323	#N/A	#N/A	#N/A	#N/A	#N/A	#N/A	#N/A	#N/A	#N/A	#N/A	#N/A	#N/A	0.0157035	0.0187709	0.0270754	0.0192358
CDIF630erm_00364			0.0250069	0.0133703	0.0139482	0.0211796	#N/A	#N/A	#N/A	#N/A	#N/A	#N/A	#N/A	#N/A	#N/A	#N/A	#N/A	#N/A	0.0525815	0.0575453	0.0650842	0.050561
CDIF630erm_00365			0.0225805	0.0146633	0.00997617	0.0195437	#N/A	#N/A	#N/A	#N/A	#N/A	#N/A	#N/A	#N/A	#N/A	#N/A	#N/A	#N/A	0.07294	0.0737032	0.0921842	0.0721572
CDIF630erm_00366			0.020444	0.0243831	0.0200006	0.0171113	#N/A	#N/A	#N/A	#N/A	#N/A	#N/A	#N/A	#N/A	#N/A	#N/A	#N/A	#N/A	0.054857	0.0604904	0.0533796	0.0477106
CDIF630erm_00371	fliF	flagellar M-ring protein FliF	0.00536397	0.00675687	0.00626508	0.0064489	#N/A	#N/A	#N/A	#N/A	0.00170579	0.00249521	0.0049465	0.0011552	#N/A	#N/A	#N/A	#N/A	0.017897	0.0148039	0.0114813	0.0131453
CDIF630erm_00372	fliG	flagellar motor switch protein FliG	0.0130562	0.0146337	0.0167919	0.00974088	#N/A	#N/A	#N/A	#N/A	0.00557974	0.00567731	0.00316225	0.00391085	#N/A	#N/A	#N/A	#N/A	0.021343	0.0248921	0.015641	0.0199421
CDIF630erm_00374	fliI	ATP synthase subunit beta FliI	#N/A	#N/A	#N/A	#N/A	#N/A	#N/A	#N/A	#N/A	#N/A	#N/A	#N/A	#N/A	#N/A	#N/A	#N/A	#N/A	0.000770847	0.00676259	0.00182438	0.00152696
CDIF630erm_00378	flgE	flagellar hook protein FlgE (Distal rod protein)	0.00389157	0.00342468	0.00581459	0.00338672	#N/A	#N/A	#N/A	#N/A	#N/A	#N/A	#N/A	#N/A	#N/A	#N/A	#N/A	#N/A	0.0167004	0.0190248	0.0162515	0.00680534
CDIF630erm_00379	flbD	flagellar protein FlbD	0.00298265	0.00260387	0.00643015	0.000932499	#N/A	#N/A	#N/A	#N/A	#N/A	#N/A	#N/A	#N/A	#N/A	#N/A	#N/A	#N/A	0.00290624	0.00793624	0.000819986	0.000331948
CDIF630erm_00388	flhF	flagellar biosynthesis regulator FlhF (flagella-associated GTP-binding protein)	0.0104301	0.00418306	0.00154667	0.0023957	#N/A	#N/A	#N/A	#N/A	#N/A	#N/A	#N/A	#N/A	#N/A	#N/A	#N/A	#N/A	0.00576363	0.00738448	0.00531826	0.00575126
CDIF630erm_00394	fliM	flagellar motor switch protein FliM	0.00575371	0.003855	0.00375915	0.00441258	#N/A	#N/A	#N/A	#N/A	#N/A	#N/A	#N/A	#N/A	#N/A	#N/A	#N/A	#N/A	0.0058818	0.0181607	0.00928526	0.021773
CDIF630erm_00395	fliN2	flagellar motor switch protein FliN	0.00203472	0.00284092	0.0018286	0.00275342	#N/A	#N/A	#N/A	#N/A	#N/A	#N/A	#N/A	#N/A	#N/A	#N/A	#N/A	#N/A	0.00505156	0.00271535	0.00266752	0.00620634
CDIF630erm_00397	htpG	heat shock protein HtpG	0.0207376	0.0461509	0.0187608	0.0141969	0.0472619	0.0817513	0.0594785	0.086511	0.0335317	0.0270629	0.0251071	0.0333998	0.0357543	0.0228597	0.0343808	0.0381546	0.0536168	0.0319385	0.0298854	0.0238871
CDIF630erm_00398			0.00451952	0.00283207	0.00187878	0.00315894	#N/A	#N/A	#N/A	#N/A	0.00381737	0.00306426	0.0026099	0.00145613	#N/A	#N/A	#N/A	#N/A	0.00189574	0.00246922	0.00889564	0.00126268
CDIF630erm_00403			0.00369955	0.00106648	0.000517692	0.00429061	0.0167449	0.0101073	0.0119588	0.0152082	0.00796244	0.00975518	0.00610061	0.0107535	0.0194672	0.0190077	0.0225506	0.0218003	#N/A	#N/A	#N/A	#N/A
CDIF630erm_00420			0.00610173	0.0070418	0.00467468	0.00641302	0.00988051	0.0111261	0.0049854	0.00258167	0.00594994	0.00628054	0.00451021	0.00390928	0.00604311	0.00379623	0.00225967	0.00451089	#N/A	#N/A	#N/A	#N/A
CDIF630erm_00423	rbsR	transcriptional regulator, LacI family	#N/A	#N/A	#N/A	#N/A	#N/A	#N/A	#N/A	#N/A	#N/A	#N/A	#N/A	#N/A	#N/A	#N/A	#N/A	#N/A	0.00331836	0.00890298	0.00526343	0.00181587
CDIF630erm_00429			#N/A	#N/A	#N/A	#N/A	#N/A	#N/A	#N/A	#N/A	#N/A	#N/A	#N/A	#N/A	#N/A	#N/A	#N/A	#N/A	0.00332481	0.0017298	0.00590105	0.000767623
CDIF630erm_00457	apeB	aminipeptidase ApeB	0.0162612	0.0206704	0.0205089	0.0175351	0.0121217	0.00741951	0.00715195	0.0102877	0.0159003	0.0121263	0.0144064	0.0112554	0.00439041	0.00753443	0.00746976	0.00575356	0.0139445	0.0143027	0.0122219	0.0181347
CDIF630erm_00458			0.00729214	0.00165642	0.00171276	0.00501523	0.0071195	0.00530485	0.00468626	0.00481473	0.00536515	0.0054443	0.00354837	0.00477102	0.00179088	0.00362823	0.00422314	0.00279591	0.00441515	0.00315669	0.00922687	0.00420764
CDIF630erm_00459	ppiB	peptidyl-prolyl cis-trans isomerase B	0.0600209	0.0138105	0.0121148	0.0518584	0.0592092	0.0538557	0.0410034	0.0421798	0.0526936	0.065293	0.0550802	0.0581103	0.0306943	0.053531	0.0364949	0.0420936	0.0659206	0.0779506	0.0753936	0.0828998
CDIF630erm_00461			0.0986632	0.0806644	0.0997794	0.0773955	0.08201	0.0527543	0.0891756	0.0797124	0.0997972	0.103328	0.0961656	0.104769	0.0714791	0.0707632	0.0720152	0.0664598	0.0832269	0.0952838	0.0924892	0.10612
CDIF630erm_00462	adhE1	aldehyde-alcohol dehydrogenase	0.00250269	0.00517691	0.0022912	0.00177885	0.00626279	0.00109936	0.00168871	0.000834313	0.00158593	0.00597434	0.00215285	0.0175915	0.00268811	0.00251181	0.00241734	0.003272	0.0018963	0.00271403	0.00408002	0.0159848
CDIF630erm_00473	yjbM	GTP pyrophosphokinase YjbM	0.00424337	0.00408264	0.00354696	0.00322413	0.00346962	0.00319659	0.00608825	0.00646579	0.00330407	0.00561135	0.00317473	0.00266275	#N/A	#N/A	#N/A	#N/A	#N/A	#N/A	#N/A	#N/A
CDIF630erm_00478			#N/A	#N/A	#N/A	#N/A	#N/A	#N/A	#N/A	#N/A	#N/A	#N/A	#N/A	#N/A	#N/A	#N/A	#N/A	#N/A	0.00522682	0.0044106	0.00396086	0.00162669
CDIF630erm_00519	asnB1	asparagine synthetase [glutamine-hydrolyzing]	0.00887523	0.00416289	0.00554345	0.0174051	0.009614	0.00565007	0.0102788	0.00507165	0.00992768	0.00800855	0.00565429	0.00648389	0.0142171	0.0107776	0.0140582	0.00860586	0.0124313	0.0101295	0.0187087	0.00978299
CDIF630erm_00520			#N/A	#N/A	#N/A	#N/A	#N/A	#N/A	#N/A	#N/A	#N/A	#N/A	#N/A	#N/A	0.00341669	0.00297044	0.00289677	0.00126178	0.000717719	0.00123184	0.00112189	0.00160704
CDIF630erm_00522	ldhA	(R)-2-hydroxyisocaproate dehydrogenase	0.375543	0.278967	0.305246	0.451847	0.346688	0.394434	0.358796	0.394538	0.408314	0.322588	0.404838	0.446882	0.410623	0.418803	0.5162	0.552604	0.235199	0.231419	0.239464	0.284392
CDIF630erm_00523	hadA	isocaprenoyl-CoA:2-hydroxyisocaproate CoA-transferase	0.222937	0.193845	0.251044	0.215531	0.297374	0.374966	0.29711	0.331235	0.281399	0.296822	0.313869	0.340758	0.377994	0.37107	0.369245	0.378814	0.221089	0.238623	0.240404	0.240366
CDIF630erm_00524	hadI	activator of 2-hydroxyisocaproyl-CoA dehydratase	0.0422361	0.0352476	0.0378078	0.0297906	0.0596432	0.0661294	0.0547495	0.0512345	0.0435593	0.0551534	0.0761644	0.0564318	0.0738385	0.064903	0.0664678	0.0477351	0.0486532	0.0478817	0.0254383	0.0287249
CDIF630erm_00525	hadB	2-hydroxyisocaproyl-CoA dehydratase, alpha subunit	0.142941	0.113882	0.117293	0.122997	0.177735	0.174196	0.200681	0.177143	0.18128	0.198189	0.185396	0.179292	0.259379	0.21971	0.239044	0.200933	0.143683	0.128428	0.109798	0.107761
CDIF630erm_00526	hadC	2-hydroxyisocaproyl-CoA dehydratase, beta subunit	0.0709445	0.0572916	0.07726	0.0689455	0.10651	0.141889	0.0969419	0.0875332	0.101131	0.0859289	0.0846584	0.0874484	0.191641	0.174974	0.141503	0.131721	0.0760654	0.0720578	0.0899603	0.0821646
CDIF630erm_00527	acdB	isocaproyl-CoA dehydrogenase, catalytic subunit	0.265411	0.251917	0.26093	0.280068	0.336731	0.342109	0.289593	0.298347	0.269561	0.272625	0.351001	0.371351	0.45618	0.422881	0.386157	0.37674	0.255127	0.221621	0.279651	0.258724
CDIF630erm_00528	etfB1	isocaproyl-CoA dehydrogenase, electron transfer flavoprotein beta subunit	0.406711	0.301049	0.472776	0.477354	0.419077	0.395045	0.571934	0.493464	0.374188	0.309689	0.480167	0.397387	0.721467	0.619537	0.722068	0.727918	0.481895	0.473088	0.510117	0.417922
CDIF630erm_00529	etfA1	isocaproyl-CoA dehydrogenase, electron transfer flavoprotein alpha subunit	0.255677	0.206289	0.292802	0.219683	0.350508	0.445966	0.253256	0.2724	0.2103	0.213804	0.262966	0.256179	0.405153	0.410941	0.346991	0.351577	0.242128	0.271592	0.189786	0.2121
CDIF630erm_00531	fba	fructose-1,6-bisphosphate aldolase	0.204619	0.146007	0.166963	0.232467	0.271302	0.258377	0.22491	0.221035	0.201458	0.254633	0.273924	0.278724	0.218804	0.268067	0.234844	0.236728	0.176641	0.208663	0.198093	0.215213
CDIF630erm_00532			#N/A	#N/A	#N/A	#N/A	#N/A	#N/A	#N/A	#N/A	0.00248626	0.00165412	0.00225705	0.00305889	0.00165211	0.0010785	0.00141428	0.00101557	#N/A	#N/A	#N/A	#N/A
CDIF630erm_00534			#N/A	#N/A	#N/A	#N/A	#N/A	#N/A	#N/A	#N/A	#N/A	#N/A	#N/A	#N/A	#N/A	#N/A	#N/A	#N/A	0.00267478	0.0166786	0.0024281	0.00172242
CDIF630erm_00550			0.00286327	0.00363636	0.00294011	0.0015227	0.00385399	0.00909508	0.00296134	0.00690201	0.00297715	0.00279396	0.00132711	0.00117494	#N/A	#N/A	#N/A	#N/A	#N/A	#N/A	#N/A	#N/A
CDIF630erm_00579			0.00310002	0.000949279	0.000676783	0.00160921	#N/A	#N/A	#N/A	#N/A	#N/A	#N/A	#N/A	#N/A	#N/A	#N/A	#N/A	#N/A	0.00272355	0.00388035	0.0015932	0.00332358
CDIF630erm_00615			0.00598691	0.00234904	0.00515105	0.00492733	0.0135178	0.00847936	0.00553016	0.00815856	0.0101132	0.010926	0.00704491	0.0123856	0.0124935	0.0114671	0.0132684	0.0108388	0.00722031	0.00402894	0.00247164	0.00531404
CDIF630erm_00618	purC1	phosphoribosylaminoimidazole-succinocarboxamide synthetase	0.0190336	0.00926441	0.00593248	0.0176695	0.0117072	0.0097548	0.00712752	0.00598355	0.0121735	0.0115324	0.0107885	0.011432	0.00240915	0.00206446	0.00427238	0.00421728	0.00493324	0.00201967	0.00295617	0.0046575
CDIF630erm_00626	cwpV	putative hemagglutinin / adhesin cwpV	0.0920872	0.0586857	0.0923435	0.118825	#N/A	#N/A	#N/A	#N/A	0.0429895	0.0416316	0.0248047	0.0200268	0.0423734	0.0468394	0.0500809	0.0467048	0.062628	0.074671	0.0900702	0.0485323
CDIF630erm_00631			0.0121425	0.0180369	0.024158	0.0188514	0.0136849	0.0178978	0.0113624	0.0127397	0.0171713	0.0181754	0.0246374	0.00887337	0.00971254	0.00720628	0.00739388	0.0068059	#N/A	#N/A	#N/A	#N/A
CDIF630erm_00641			#N/A	#N/A	#N/A	#N/A	0.00183852	0.0010913	0.00200012	0.00369819	#N/A	#N/A	#N/A	#N/A	0.00880987	0.00627803	0.00691363	0.007808	0.00998653	0.00972175	0.00686091	0.0183619
CDIF630erm_00657	arcB	Delta(1)-pyrroline-2-carboxylate reductase	#N/A	#N/A	#N/A	#N/A	0.00740908	0.0143295	0.00483266	0.00949559	0.0255181	0.0123744	0.0058741	0.00386595	#N/A	#N/A	#N/A	#N/A	#N/A	#N/A	#N/A	#N/A
CDIF630erm_00658			0.00365816	0.00561659	0.00530531	0.0042415	0.0106367	0.00784958	0.00752765	0.00730002	0.00803855	0.010382	0.00871441	0.00639312	0.00939397	0.0105476	0.0088573	0.00742127	0.0023888	0.00317435	0.00427981	0.00261574
CDIF630erm_00667	spsB1	signal peptidase IB	#N/A	#N/A	#N/A	#N/A	#N/A	#N/A	#N/A	#N/A	0.00427116	0.00328471	0.00231983	0.00103339	#N/A	#N/A	#N/A	#N/A	#N/A	#N/A	#N/A	#N/A
CDIF630erm_00672			0.00260837	0.00299905	0.00378631	0.00170721	#N/A	#N/A	#N/A	#N/A	0.00200321	0.00391887	0.000870139	0.0018551	#N/A	#N/A	#N/A	#N/A	0.00506063	0.00589219	0.00331172	0.00526178
CDIF630erm_00674			0.01211	0.00422595	0.00128013	0.00556866	0.00368396	0.0021205	0.00664172	0.00633032	0.00727582	0.00283266	0.00360049	0.00273342	0.00278055	0.00665031	0.00289385	0.00297254	0.00676615	0.00650624	0.00419091	0.00406773
CDIF630erm_00676	queG	epoxyqueuosine reductase	#N/A	#N/A	#N/A	#N/A	#N/A	#N/A	#N/A	#N/A	#N/A	#N/A	#N/A	#N/A	#N/A	#N/A	#N/A	#N/A	0.00119118	0.00177696	0.000169275	0.00184852
CDIF630erm_00679	trmL	putative tRNA (cytidine(34)-2*-o)-methyltransferase	#N/A	#N/A	#N/A	#N/A	0.00344156	0.00113901	0.0047348	0.00359923	0.00753929	0.00845803	0.00300015	0.00594201	#N/A	#N/A	#N/A	#N/A	0.00465409	0.00599048	0.00620298	0.00538877
CDIF630erm_00680			#N/A	#N/A	#N/A	#N/A	0.0024454	0.00230734	0.00166105	0.00326308	0.00331781	0.00329181	0.00337828	0.00261862	0.0026459	0.00236893	0.00305303	0.000910164	0.00723349	0.00509645	0.0199558	0.00384671
CDIF630erm_00687	thrS	threonine--tRNA ligase	#N/A	#N/A	#N/A	#N/A	0.00387533	0.00817049	0.00471954	0.00957286	0.00553896	0.00381604	0.0044497	0.00350855	#N/A	#N/A	#N/A	#N/A	0.0287985	0.00780577	0.00886934	0.0167656
CDIF630erm_00690			0.00582003	0.0321666	0.00433819	0.00711588	0.00888064	0.00341551	0.0101803	0.011387	0.00657389	0.0038882	0.00327686	0.00307856	0.00538707	0.00423829	0.0089848	0.00928964	#N/A	#N/A	#N/A	#N/A
CDIF630erm_00693	gapN	glyceraldehyde-3-phosphate dehydrogenase (NADP+)	#N/A	#N/A	#N/A	#N/A	#N/A	#N/A	#N/A	#N/A	#N/A	#N/A	#N/A	#N/A	#N/A	#N/A	#N/A	#N/A	0.00374645	0.00723671	0.0110918	0.00961002
CDIF630erm_00700			0.00422684	0.0067046	0.00749369	0.00390045	0.0125573	0.0190252	0.00790133	0.00760574	0.00750125	0.0114907	0.0136952	0.00960493	0.00567051	0.00834398	0.00473129	0.00312034	#N/A	#N/A	#N/A	#N/A
CDIF630erm_00701			0.00414587	0.00183409	0.00142684	0.00262916	0.00498754	0.00154913	0.00420518	0.00415962	0.00263594	0.00242991	0.00334949	0.00519445	0.00480798	0.0028371	0.00400862	0.00461791	0.00225891	0.00123656	0.00144202	0.00206902
CDIF630erm_00703			#N/A	#N/A	#N/A	#N/A	#N/A	#N/A	#N/A	#N/A	#N/A	#N/A	#N/A	#N/A	#N/A	#N/A	#N/A	#N/A	0.00648991	0.00811112	0.00647619	0.0329374
CDIF630erm_00711	cotF	spore coat peptide assembly protein CotF	#N/A	#N/A	#N/A	#N/A	#N/A	#N/A	#N/A	#N/A	0.00142899	0.00111013	0.000600679	0.00260679	#N/A	#N/A	#N/A	#N/A	#N/A	#N/A	#N/A	#N/A
CDIF630erm_00714	ogt1	methylated-DNA--protein-cysteine methyltransferase	#N/A	#N/A	#N/A	#N/A	#N/A	#N/A	#N/A	#N/A	0.00832778	0.000930184	0.0383897	0.00163762	#N/A	#N/A	#N/A	#N/A	#N/A	#N/A	#N/A	#N/A
CDIF630erm_00756			#N/A	#N/A	#N/A	#N/A	0.00118957	0.003352	0.000717164	0.000542695	#N/A	#N/A	#N/A	#N/A	#N/A	#N/A	#N/A	#N/A	#N/A	#N/A	#N/A	#N/A
CDIF630erm_00760			0.000582552	0.000929136	0.00106925	0.000731373	0.00215215	0.000980486	0.00170337	0.0015638	0.000983702	0.00133036	0.00072821	8.52221e-05	0.00146135	0.00245407	0.000655816	0.00128307	#N/A	#N/A	#N/A	#N/A
CDIF630erm_00785			0.00936978	0.000716292	0.000876549	0.00459319	0.00139419	0.00762148	0.00639413	0.00187731	0.000640024	0.000388012	0.00656178	0.00333656	0.000508581	0.0258117	0.00267162	0.0183786	0.00220784	0.00189747	0.00070912	0.000432293
CDIF630erm_00787			0.0312687	0.0100975	0.0100525	0.026216	0.0184234	0.0110078	0.015326	0.0122968	0.0187922	0.0204245	0.0184054	0.0195513	0.0336843	0.0404909	0.03219	0.0311702	0.0711151	0.0901195	0.0831873	0.100862
CDIF630erm_00798	infC	translation initiation factor IF-3	0.0225663	0.0315559	0.0169235	0.0506538	0.0181314	0.0177151	0.0343229	0.0748986	0.0280074	0.0184363	0.00930835	0.0333817	0.0500747	0.0571332	0.0136892	0.0923819	0.136703	0.0553253	0.150003	0.134283
CDIF630erm_00799	rpmI	50S ribosomal protein L35	#N/A	#N/A	#N/A	#N/A	#N/A	#N/A	#N/A	#N/A	0.0303262	0.0206426	0.032779	0.0155154	#N/A	#N/A	#N/A	#N/A	0.0353611	0.0227236	0.021773	0.0309907
CDIF630erm_00800	rplT	50S ribosomal protein L20	0.0302759	0.0464981	0.0351321	0.0240683	0.0227107	0.0149116	0.0234984	0.0289389	0.043428	0.0298135	0.0251558	0.0332757	0.0127346	0.0134374	0.0146543	0.0232676	0.0450714	0.0490286	0.0421639	0.0317449
CDIF630erm_00814	pheS	phenylalanyl-tRNA synthetase alpha chain	0.0172184	0.0261366	0.032284	0.0107964	0.018038	0.0160327	0.0197524	0.0189547	0.0243773	0.0256513	0.0245323	0.0236829	0.0161827	0.0179443	0.0169735	0.0132802	0.0174381	0.0178332	0.0113758	0.0183751
CDIF630erm_00815	pheT	phenylalanyl-tRNA synthetase subunit beta	0.0470605	0.0578222	0.0550478	0.0506118	0.0349161	0.034464	0.0425103	0.045657	0.051344	0.0844661	0.0814558	0.062201	0.0415836	0.0363344	0.0437643	0.0346463	0.0515545	0.0545712	0.0487209	0.0497641
CDIF630erm_00819			#N/A	#N/A	#N/A	#N/A	0.0021689	0.00407089	0.000948783	0.00223187	0.0025308	0.00317452	0.00615122	0.00604738	#N/A	#N/A	#N/A	#N/A	#N/A	#N/A	#N/A	#N/A
CDIF630erm_00821			#N/A	#N/A	#N/A	#N/A	0.0242822	0.0276135	0.0210927	0.0177908	0.0155707	0.0158509	0.0168048	0.0121359	#N/A	#N/A	#N/A	#N/A	#N/A	#N/A	#N/A	#N/A
CDIF630erm_00823	pepD	cytosol non-specific dipeptidase	0.156072	0.151784	0.172537	0.153913	0.212973	0.218358	0.232903	0.220493	0.161507	0.183226	0.193038	0.193872	0.166841	0.182214	0.193243	0.170603	0.134253	0.154987	0.111446	0.149377
CDIF630erm_00825	ybbK	uncharacterized protein YbbK	0.00162585	0.0170276	0.00388093	0.00226328	#N/A	#N/A	#N/A	#N/A	0.00149073	0.0117015	0.0179619	0.00101965	0.00232977	0.000917775	0.000197887	0.0131908	0.00112166	0.000795923	0.00383578	0.00381205
CDIF630erm_00826	argS	arginine--tRNA ligase	0.00540979	0.00720342	0.00334066	0.00431455	0.00542909	0.00517566	0.0070073	0.00659218	0.00710221	0.00592889	0.00448858	0.00369274	0.00567862	0.00318952	0.004638	0.00263892	0.00976987	0.00832399	0.00590305	0.00835595
CDIF630erm_00830			0.00319118	0.00462975	0.00389351	0.0039657	0.00319864	0.00115237	0.00387173	0.00184123	0.00377761	0.00571289	0.00340487	0.00477504	#N/A	#N/A	#N/A	#N/A	0.00408157	0.00458166	0.00375232	0.0065322
CDIF630erm_00831	ptb2	phosphate butyryltransferase	0.00595875	0.00358245	0.00522349	0.00439561	0.00905366	0.00863046	0.0109042	0.00757327	0.00894973	0.00822391	0.00680332	0.00815897	0.0118046	0.0131309	0.00930401	0.0118522	0.00259864	0.0017024	0.00507796	0.00182557
CDIF630erm_00832	cooS	anaerobic carbon monoxide dehydrogenase	0.00949553	0.0112591	0.0100074	0.0106977	#N/A	#N/A	#N/A	#N/A	0.00389229	0.00221999	0.00249237	0.00310383	#N/A	#N/A	#N/A	#N/A	#N/A	#N/A	#N/A	#N/A
CDIF630erm_00833	cooC	carbon monoxide dehydrogenase, accessory protein	0.00647211	0.00354233	0.00587777	0.0054488	#N/A	#N/A	#N/A	#N/A	0.00176492	0.00174511	0.00156574	0.00206003	#N/A	#N/A	#N/A	#N/A	#N/A	#N/A	#N/A	#N/A
CDIF630erm_00834	fhs	formate--tetrahydrofolate ligase	0.0834454	0.0922951	0.0782245	0.0881346	0.116083	0.140885	0.102126	0.116919	0.112053	0.093841	0.0845737	0.0802289	0.139309	0.131955	0.148293	0.134728	0.0353944	0.0419857	0.0430062	0.0525105
CDIF630erm_00835	fchA	methenyltetrahydrofolate cyclohydrolase	0.0106015	0.00315703	0.00299011	0.00832914	0.0082955	0.00570884	0.00864629	0.00953546	0.00708857	0.00867886	0.00650516	0.00799038	0.0102695	0.0105475	0.0122266	0.0111607	0.00355518	0.00474321	0.00311922	0.00435953
CDIF630erm_00836	folD	bifunctional methylenetetrahydrofolate dehydrogenase (NADP+) / methenyl tetrahydrofolate cyclohydrolase	0.0113728	0.0152983	0.0117771	0.0212077	0.0146301	0.0137762	0.00339413	0.0087719	0.00721073	0.0220854	0.0105316	0.0158293	0.0184904	0.0113366	0.0250524	0.0212619	0.00588973	0.0109853	0.00927788	0.0114085
CDIF630erm_00837	metV	putative electron bifurcating methylenetetrahydrofolate reductase, small subunit	0.00322311	0.0023591	0.00111199	0.00228348	#N/A	#N/A	#N/A	#N/A	#N/A	#N/A	#N/A	#N/A	#N/A	#N/A	#N/A	#N/A	#N/A	#N/A	#N/A	#N/A
CDIF630erm_00838	metF	putative electron bifurcating methylenetetrahydrofolate reductase, large subunit	0.00289083	0.00110351	0.00172977	0.00180983	#N/A	#N/A	#N/A	#N/A	#N/A	#N/A	#N/A	#N/A	#N/A	#N/A	#N/A	#N/A	#N/A	#N/A	#N/A	#N/A
CDIF630erm_00839	lpdA	glycine cleavage system, dihydrolipoyl dehydrogenase subunit	0.00284462	0.00319882	0.00227003	0.00164759	#N/A	#N/A	#N/A	#N/A	0.00235786	0.00394244	0.00212431	0.00108224	#N/A	#N/A	#N/A	#N/A	#N/A	#N/A	#N/A	#N/A
CDIF630erm_00840			0.00592528	0.00246001	0.00332806	0.00395274	#N/A	#N/A	#N/A	#N/A	0.00338275	0.00245884	0.00131328	0.00173973	#N/A	#N/A	#N/A	#N/A	0.00179963	0.00296202	0.00254977	0.00444019
CDIF630erm_00841	acsD	corrinoid / iron-sulfur protein, small subunit	0.00914838	0.00531821	0.00630071	0.0039257	0.0283385	0.00230022	0.010423	0.0182247	0.0077064	0.00623562	0.00612053	0.00761926	0.00950211	0.0120292	0.0111329	0.0858705	0.0129363	0.00840433	0.0367581	0.00561786
CDIF630erm_00842	acsC	corrinoid / iron-sulfur protein, large subunit	0.00669599	0.00604481	0.00666834	0.00676646	0.00474157	0.00395036	0.00313444	0.0224868	0.00360359	0.00368955	0.00360089	0.00256557	0.00507697	0.0041729	0.00402851	0.00423593	0.00326491	0.00542722	0.00371074	0.00400497
CDIF630erm_00843	acsE	5-methyltetrahydrofolate:corrinoid / iron-sulfur protein co-methyltransferase	0.0307346	0.0184747	0.0342396	0.034688	0.0149703	0.0147202	0.0157009	0.00974422	0.0279719	0.0284205	0.0213631	0.0175174	0.0270175	0.0284514	0.0297743	0.0267434	0.0122096	0.0147203	0.0154981	0.00868222
CDIF630erm_00844	cdhC	acetyl-CoA synthase, subunit alpha / beta	0.00759058	0.0086105	0.00672041	0.00881912	#N/A	#N/A	#N/A	#N/A	0.00365285	0.00397259	0.00219301	0.00242362	0.00254148	0.00190662	0.00134513	0.00109358	#N/A	#N/A	#N/A	#N/A
CDIF630erm_00850			0.0371346	0.0101682	0.00794777	0.0344894	0.0170441	0.0138111	0.00989979	0.0174736	0.0228738	0.0225679	0.0260526	0.0298566	0.0161495	0.0177318	0.0137083	0.0158071	0.0158487	0.0121496	0.0113219	0.0131949
CDIF630erm_00868			#N/A	#N/A	#N/A	#N/A	0.00446806	0.00307938	0.00423574	0.00440851	#N/A	#N/A	#N/A	#N/A	#N/A	#N/A	#N/A	#N/A	#N/A	#N/A	#N/A	#N/A
CDIF630erm_00871	iscS1	cysteine desulfurase	#N/A	#N/A	#N/A	#N/A	0.00187341	0.00195532	0.0010404	0.000912259	0.00121821	0.00224985	0.000989111	0.00116895	0.00103034	0.00058352	0.0125588	0.000353611	#N/A	#N/A	#N/A	#N/A
CDIF630erm_00873			#N/A	#N/A	#N/A	#N/A	#N/A	#N/A	#N/A	#N/A	#N/A	#N/A	#N/A	#N/A	#N/A	#N/A	#N/A	#N/A	0.000953397	0.00958009	0.0061909	0.00428433
CDIF630erm_00874			0.00923196	0.012971	0.00337489	0.00865084	#N/A	#N/A	#N/A	#N/A	0.00486049	0.00626526	0.00372686	0.00282051	#N/A	#N/A	#N/A	#N/A	0.000244003	0.00304006	0.00292377	0.00134859
CDIF630erm_00876	pflA	formate C-acetyltransferase activating enzyme	#N/A	#N/A	#N/A	#N/A	0.0293774	0.0195426	0.0382874	0.0422299	0.00476406	0.00737401	0.00507907	0.00796946	0.0215288	0.0247758	0.0212575	0.0227558	0.0115986	0.00891875	0.00553954	0.00871081
CDIF630erm_00877	plfB	formate C-acetyltransferase	0.0868421	0.117672	0.104171	0.0742804	0.381277	0.38542	0.619733	0.525721	0.222168	0.204918	0.207934	0.2078	0.517681	0.539606	0.524153	0.488241	0.281836	0.265863	0.258837	0.297585
CDIF630erm_00879	cshA1	DEAD-box ATP-dependent RNA helicase CshA	#N/A	#N/A	#N/A	#N/A	#N/A	#N/A	#N/A	#N/A	#N/A	#N/A	#N/A	#N/A	#N/A	#N/A	#N/A	#N/A	0.021401	0.0199979	0.00285696	0.00131088
CDIF630erm_00889	spoIIAB	anti-sigma F factor (stage II sporulation protein AB)	#N/A	#N/A	#N/A	#N/A	0.0034907	0.000950898	0.00151983	0.00550874	0.000701062	0.00185162	0.00104449	0.000576642	#N/A	#N/A	#N/A	#N/A	#N/A	#N/A	#N/A	#N/A
CDIF630erm_00899			0.00808628	0.0082532	0.0174039	0.00467682	0.00553148	0.0101657	0.00782637	0.00535672	#N/A	#N/A	#N/A	#N/A	#N/A	#N/A	#N/A	#N/A	#N/A	#N/A	#N/A	#N/A
CDIF630erm_00909			0.0392976	0.0470375	0.0413152	0.0301277	0.0445205	0.0516641	0.0348604	0.0331563	0.0368034	0.0458329	0.0358134	0.0476189	0.0391046	0.0317716	0.0299995	0.0293767	0.0146603	0.0140228	0.01569	0.0149012
CDIF630erm_00910			#N/A	#N/A	#N/A	#N/A	0.00658191	0.0111575	0.00249632	0.00934226	#N/A	#N/A	#N/A	#N/A	#N/A	#N/A	#N/A	#N/A	#N/A	#N/A	#N/A	#N/A
CDIF630erm_00913	nadE	NAD+ synthase	0.0153309	0.00179919	0.0119732	0.0125569	0.0102788	0.00784609	0.0114561	0.0118787	0.0138066	0.00929809	0.00797487	0.00622572	0.00757858	0.00642551	0.0114121	0.00483898	0.0100145	0.0110359	0.014199	0.00932457
CDIF630erm_00914			#N/A	#N/A	#N/A	#N/A	0.0110215	0.0124343	0.00493442	0.00313262	0.0129589	0.0147456	0.00707302	0.00872105	0.00551904	0.00446387	0.00463611	0.00403904	0.00255563	0.0139501	0.0101744	0.0151306
CDIF630erm_00923	etfB2	acryloyl-CoA dehydrogenase, electron transfer flavoprotein beta subunit	0.000699649	0.00103371	0.00685221	0.00290474	#N/A	#N/A	#N/A	#N/A	0.000999461	0.00155989	0.0012462	0.000805775	0.00188732	0.00158306	0.0177018	0.00511372	#N/A	#N/A	#N/A	#N/A
CDIF630erm_00924	etfA2	acryloyl-CoA dehydrogenase, electron transfer flavoprotein alpha subunit	#N/A	#N/A	#N/A	#N/A	0.00199925	0.00989271	0.00576605	0.00212688	#N/A	#N/A	#N/A	#N/A	0.0015595	0.00136872	0.00373179	0.00115606	0.00159127	0.00405252	0.00100197	0.00233088
CDIF630erm_00926			0.0555897	0.00989361	0.00755096	0.0593463	0.0428336	0.022683	0.0312776	0.0247499	0.0425329	0.0447883	0.0323679	0.0345701	0.0799811	0.0581595	0.0588262	0.0472831	0.03561	0.0341375	0.0566183	0.0290529
CDIF630erm_00928	floX	putative flavodoxin	0.0208584	0.00902093	0.00972668	0.0184009	#N/A	#N/A	#N/A	#N/A	0.00858528	0.00865854	0.00763858	0.00234519	#N/A	#N/A	#N/A	#N/A	0.00563598	0.00917429	0.021155	0.0102733
CDIF630erm_00930			0.0263711	0.0413971	0.0386741	0.0226924	0.0491169	0.0250103	0.059157	0.0333216	0.0307119	0.0386896	0.0409055	0.0439667	0.0302704	0.0361183	0.0328437	0.0232638	0.0266288	0.0238362	0.0250375	0.0298206
CDIF630erm_00944	rbr1	putative rubrerythrin	0.486602	0.445884	0.302787	0.52995	0.506483	0.444806	0.655162	0.587413	0.573631	0.525231	0.44509	0.538538	0.715288	0.63288	0.535177	0.737939	0.361964	0.364268	0.413165	0.396628
CDIF630erm_00945	perR	peroxide-responsive repressor	0.0515805	0.0812573	0.0836336	0.064451	0.0730279	0.08411	0.0903093	0.0586578	0.0976573	0.0968898	0.0722904	0.0649723	0.0671213	0.070012	0.0277125	0.0338638	0.117295	0.1287	0.110976	0.157571
CDIF630erm_00946	dsr	desulfoferrodoxin	0.181727	0.163894	0.129452	0.172816	0.265447	0.2421	0.263621	0.257368	0.264046	0.221312	0.247175	0.268338	0.254084	0.277541	0.336646	0.278236	0.168957	0.155481	0.256516	0.159543
CDIF630erm_00947			0.433214	0.445995	0.498859	0.50585	0.562575	0.60003	0.559561	0.577707	0.413473	0.379521	0.566086	0.538725	0.477823	0.51671	0.512614	0.577694	0.329846	0.355339	0.238019	0.379866
CDIF630erm_00948			0.0107417	0.0053986	0.00402812	0.00994493	0.0264835	0.0223895	0.0241492	0.0306955	0.0136503	0.0165091	0.0144597	0.0119723	0.0165086	0.0109662	0.0105176	0.011082	0.00461028	0.00282824	0.00168605	0.00364524
CDIF630erm_00951			0.0550717	0.0527121	0.061327	0.0569142	0.257261	0.262563	0.189081	0.18007	0.128392	0.149476	0.139133	0.129338	0.0853729	0.0773312	0.0747928	0.075767	0.00240931	0.00470702	0.00203695	0.00292219
CDIF630erm_00952	acnB	aconitate hydratase	0.0498172	0.0312565	0.0346992	0.0523391	0.140074	0.123127	0.116671	0.100269	0.0936631	0.0964515	0.0875634	0.102983	0.0708933	0.0642834	0.0504783	0.0590993	0.00381244	0.00734048	0.00508918	0.00639356
CDIF630erm_00953	icd	isocitrate dehydrogenase (NAD+)	0.0430614	0.0332874	0.0405955	0.0338463	0.143724	0.12228	0.135159	0.123899	0.092517	0.101493	0.0854811	0.085796	0.0575948	0.049442	0.0549813	0.0417016	0.00335969	0.00411168	0.00444072	0.00233905
CDIF630erm_00955			#N/A	#N/A	#N/A	#N/A	0.0064758	0.00686815	0.00408072	0.00158596	#N/A	#N/A	#N/A	#N/A	0.00403894	0.00463955	0.0039315	0.00273249	#N/A	#N/A	#N/A	#N/A
CDIF630erm_00959			0.0103916	0.00664447	0.0022365	0.00740924	0.0072892	0.0564329	0.00551305	0.00509242	0.00715487	0.0173751	0.00553182	0.00754441	0.0112074	0.0115372	0.00905426	0.0127558	#N/A	#N/A	#N/A	#N/A
CDIF630erm_00960	purH*	phosphoribosylaminoimidazolecarboxamide formyltransferase	0.030946	0.0227291	0.0332938	0.0139102	0.120946	0.109497	0.155467	0.107951	0.0410634	0.0787345	0.0647345	0.0632915	0.136846	0.133372	0.098017	0.0828463	0.0102627	0.033804	0.012128	0.00856475
CDIF630erm_00963	cwp25	putative cell wall-binding protein cwp25	0.00512703	0.00609796	0.00534443	0.00353119	0.00489954	0.00482056	0.00219087	0.00372749	0.00600463	0.00402338	0.00476551	0.00382191	0.015462	0.0195762	0.00844943	0.00808387	0.00399713	0.00373155	0.00485663	0.00619048
CDIF630erm_00974	oppA	ABC-type transport system, oligopeptide-family extracellular solute-binding protein	0.0445154	0.0611064	0.0540965	0.0457898	0.0096704	0.0140854	0.0116746	0.0117886	0.0274078	0.0296026	0.0213452	0.0287829	0.017251	0.0130564	0.018107	0.0117496	0.0195955	0.0139859	0.0150992	0.0270342
CDIF630erm_00993			0.0801254	0.0778634	0.0909558	0.0597505	0.139229	0.132064	0.0968033	0.106128	0.136226	0.147083	0.144226	0.11662	0.102404	0.122667	0.0994401	0.119104	0.271196	0.264736	0.292885	0.324048
CDIF630erm_00994			0.0021963	0.00318221	0.0022814	0.00066546	0.00550776	0.00346843	0.00143656	0.004392	0.002388	0.00386015	0.00394844	0.00361792	0.00379084	0.00476356	0.00294081	0.00257345	0.0330082	0.0386273	0.0230066	0.0237139
CDIF630erm_00996			0.00222423	0.00193248	0.0110799	0.00721891	#N/A	#N/A	#N/A	#N/A	#N/A	#N/A	#N/A	#N/A	#N/A	#N/A	#N/A	#N/A	#N/A	#N/A	#N/A	#N/A
CDIF630erm_00997			0.00239901	0.00449953	0.00601664	0.000812334	#N/A	#N/A	#N/A	#N/A	0.00256979	0.00116213	0.00346116	0.00109109	#N/A	#N/A	#N/A	#N/A	0.00108007	0.0017572	0.00556687	0.00225212
CDIF630erm_01001			0.00904671	0.0108289	0.0107022	0.00715254	0.00793337	0.00738375	0.0105943	0.0144757	0.015377	0.0158144	0.0111618	0.0104987	0.0149153	0.0115111	0.0126312	0.0143182	0.00873838	0.0104808	0.00570945	0.00902708
CDIF630erm_01007			#N/A	#N/A	#N/A	#N/A	#N/A	#N/A	#N/A	#N/A	#N/A	#N/A	#N/A	#N/A	#N/A	#N/A	#N/A	#N/A	0.00578172	0.000820204	0.00234245	0.00268887
CDIF630erm_01012	cspA	cold shock protein	0.0225735	0.0114885	0.0115742	0.0236143	0.00830198	0.00305309	0.00400633	0.023512	0.0167063	0.017517	0.007993	0.00832298	#N/A	#N/A	#N/A	#N/A	0.0442201	0.0394543	0.045391	0.0629677
CDIF630erm_01013			0.00927334	0.0130905	0.00876761	0.00810111	#N/A	#N/A	#N/A	#N/A	0.011671	0.0103709	0.00768589	0.010297	0.0100384	0.00766952	0.00930177	0.00838378	0.0230009	0.0153611	0.00755688	0.0369248
CDIF630erm_01014			0.0081328	0.01121	0.00215122	0.00382997	#N/A	#N/A	#N/A	#N/A	0.00380255	0.0046191	0.00342332	0.00282125	0.00345817	0.00138971	0.00315942	0.00259737	0.00557298	0.0296667	0.00373379	0.0190013
CDIF630erm_01018			0.00742775	0.00970977	0.00431146	0.00574006	0.00277332	0.00603804	0.00261015	0.00304084	0.00496554	0.00485505	0.0036505	0.00661499	0.00898768	0.00175616	0.000936425	0.00176515	0.00508143	0.00494727	0.00286262	0.00428675
CDIF630erm_01020	opuCA	ABC-type transport system, glycine betaine / carnitine / choline ATP-binding protein	0.0444153	0.053552	0.0511198	0.0414495	0.0130702	0.0088143	0.0135128	0.0099748	0.0354351	0.0345366	0.0312485	0.0292261	0.00809911	0.00537055	0.00778772	0.00623055	0.00845349	0.0088528	0.00656697	0.00813198
CDIF630erm_01021	opuCC	ABC-type transport system, glycine betaine / carnitine / choline permease	0.0197426	0.0217058	0.0301346	0.0227372	0.00722957	0.00460781	0.00848399	0.0119893	0.0218778	0.0192092	0.019445	0.0194255	#N/A	#N/A	#N/A	#N/A	0.021151	0.00309862	0.00428806	0.00288139
CDIF630erm_01033			#N/A	#N/A	#N/A	#N/A	#N/A	#N/A	#N/A	#N/A	#N/A	#N/A	#N/A	#N/A	#N/A	#N/A	#N/A	#N/A	0.0270254	0.00542236	0.00331685	0.00391126
CDIF630erm_01038			#N/A	#N/A	#N/A	#N/A	#N/A	#N/A	#N/A	#N/A	0.000488815	0.000704581	0.000213222	0.00056149	#N/A	#N/A	#N/A	#N/A	#N/A	#N/A	#N/A	#N/A
CDIF630erm_01066			0.00178588	0.000913436	0.000735635	0.000685106	#N/A	#N/A	#N/A	#N/A	#N/A	#N/A	#N/A	#N/A	#N/A	#N/A	#N/A	#N/A	0.00153434	0.00137376	0.00119877	0.00367551
CDIF630erm_01069			0.0325837	0.00546612	0.00589843	0.0357725	0.00887361	0.00637189	0.00667434	0.00494387	0.0173059	0.0314634	0.0195759	0.0253128	0.0165283	0.0173335	0.0125871	0.0208989	0.0144823	0.0207845	0.0203919	0.0217899
CDIF630erm_01109			0.0136415	0.0149541	0.0136328	0.0105223	0.00912383	0.00838791	0.00829964	0.00710816	0.0133484	0.014913	0.0135275	0.0143641	0.00644825	0.00630474	0.00735649	0.00615286	0.0235255	0.0216169	0.0172441	0.0231746
CDIF630erm_01121	rpsA	30S ribosomal protein S1	0.0497216	0.0538971	0.039697	0.0463097	0.0265406	0.0266999	0.0286397	0.0301451	0.0402239	0.0370791	0.029223	0.0293782	0.0331713	0.0211629	0.0315605	0.0306574	0.0560142	0.0536469	0.0458771	0.0413839
CDIF630erm_01130			0.0239688	0.0105091	0.0122698	0.0222941	0.0364054	0.0201547	0.0220868	0.0297007	0.0237307	0.0199922	0.019559	0.0226916	0.0164026	0.0131106	0.0159078	0.0206762	0.0155918	0.0214972	0.0290529	0.0178994
CDIF630erm_01131	hpr	hydroxypyruvate reductase	#N/A	#N/A	#N/A	#N/A	#N/A	#N/A	#N/A	#N/A	#N/A	#N/A	#N/A	#N/A	#N/A	#N/A	#N/A	#N/A	0.00158217	0.00155792	0.00220634	0.00376568
CDIF630erm_01132			#N/A	#N/A	#N/A	#N/A	0.00118376	0.00285049	0.0449898	0.00340099	#N/A	#N/A	#N/A	#N/A	#N/A	#N/A	#N/A	#N/A	#N/A	#N/A	#N/A	#N/A
CDIF630erm_01135			0.00277162	0.0024129	0.0300817	0.0251276	0.0145439	0.0311813	0.0120542	0.0179822	0.00320551	0.00621826	0.0175089	0.0253173	0.0186186	0.00374094	0.0142943	0.019168	0.0134115	0.00959999	0.0135215	0.0194215
CDIF630erm_01141	ytsJ	malate dehydrogenase (oxaloacetate-decarboxylating)	0.00348062	0.00342859	0.00289479	0.00725687	0.00230412	0.00520009	0.00465387	0.00253662	0.00685474	0.00441594	0.00226233	0.00421173	#N/A	#N/A	#N/A	#N/A	0.00644818	0.00353543	0.00696483	0.00511595
CDIF630erm_01144			#N/A	#N/A	#N/A	#N/A	0.000614848	0.000672069	0.000376419	0.00371412	0.0016395	0.000613484	0.000475184	0.00146668	#N/A	#N/A	#N/A	#N/A	#N/A	#N/A	#N/A	#N/A
CDIF630erm_01147	nagB	glucosamine-6-phosphate deaminase	0.00288393	0.0025333	0.00131446	0.004583	#N/A	#N/A	#N/A	#N/A	0.00474408	0.00380216	0.00137916	0.00170328	#N/A	#N/A	#N/A	#N/A	0.00316138	0.00497507	0.00798025	0.00519241
CDIF630erm_01160	potA	ABC-type transport system, spermidine / putrescine ATP-binding protein	0.00559765	0.00587797	0.00528623	0.00439499	#N/A	#N/A	#N/A	#N/A	#N/A	#N/A	#N/A	#N/A	#N/A	#N/A	#N/A	#N/A	0.00255073	0.00365898	0.00216529	0.00403279
CDIF630erm_01163	potD	ABC-type transport system, spermidine / putrescine solute-binding protein	0.00265585	0.00332584	0.0033332	0.00310234	0.00141873	0.00145118	0.00114897	0.00158243	#N/A	#N/A	#N/A	#N/A	0.00116982	0.00113676	0.00163506	0.000799163	0.00203706	0.0019791	0.00206831	0.00107279
CDIF630erm_01175	cwp16	putative cell wall hydrolase / autolysin	0.0134581	0.00874764	0.00983942	0.0156471	0.00875526	0.00223123	0.00583661	0.00495823	0.0102716	0.00886261	0.00845807	0.0071387	0.0100399	0.0135133	0.00658963	0.00352397	0.0167447	0.0189421	0.0214327	0.0124452
CDIF630erm_01176	cwp17	putative cell wall hydrolase / autolysin	0.00137258	0.000557637	0.000669798	0.00205546	#N/A	#N/A	#N/A	#N/A	0.00160412	0.000970566	0.00212744	0.00322104	0.000940751	0.000915581	0.00257005	0.000261348	0.00112487	0.00283941	0.00670528	0.00388741
CDIF630erm_01186	pepT1	peptidase T	0.00417408	0.00283364	0.00412805	0.00372049	#N/A	#N/A	#N/A	#N/A	0.00465872	0.00723667	0.00409957	0.00318348	#N/A	#N/A	#N/A	#N/A	0.0105963	0.00764538	0.0024164	0.00857824
CDIF630erm_01187	cwp18	putative cell wall-binding protein cwp18	0.0128232	0.0163543	0.0162958	0.0137576	0.0108384	0.0102144	0.0115697	0.00952361	0.0135286	0.0174659	0.0129047	0.0137618	0.00837939	0.0123683	0.010359	0.00890744	0.0124904	0.0108896	0.0111789	0.0141593
CDIF630erm_01188			0.00978333	0.00595174	0.0059354	0.00669579	0.00497962	0.00305764	0.00498255	0.00562199	0.00970535	0.00869126	0.00845462	0.0059391	0.00449298	0.00495238	0.0060992	0.00440562	0.0154846	0.0113967	0.0110081	0.0105958
CDIF630erm_01194	bcd	butyryl-CoA dehydrogenase, catalytic subunit	0.124441	0.131895	0.171567	0.129226	0.0506943	0.0529362	0.0536528	0.0360648	0.125659	0.112523	0.124948	0.100193	0.0576197	0.0678591	0.062815	0.0570931	0.0409271	0.0369894	0.0419201	0.0421782
CDIF630erm_01195	etfB3	butyryl-CoA dehydrogenase, electron transfer flavoprotein beta subunit	0.157647	0.160427	0.155379	0.174402	0.0562202	0.062521	0.0731164	0.0552115	0.14304	0.161042	0.132621	0.115284	0.0606841	0.0705194	0.0704413	0.0785783	0.0460169	0.0410385	0.0427665	0.0342793
CDIF630erm_01196	etfA3	butyryl-CoA dehydrogenase, electron transfer flavoprotein alpha subunit	0.166409	0.180736	0.227544	0.180877	0.0611108	0.0875818	0.0640321	0.0624938	0.148793	0.170082	0.171034	0.130089	0.0693962	0.0789395	0.0624763	0.0639779	0.053488	0.0416395	0.0341552	0.0354007
CDIF630erm_01197	crt2	short-chain-enoyl-CoA hydratase	0.0505371	0.0613996	0.0694352	0.0392828	0.00727805	0.00509697	0.00960386	0.0109041	0.0697605	0.0650742	0.0522455	0.041949	0.0129578	0.00848991	0.0119929	0.0144373	0.00455838	0.0039093	0.00756814	0.00393728
CDIF630erm_01198	hbd	3-hydroxybutyryl-CoA dehydrogenase	0.220187	0.198344	0.32607	0.208198	0.0818129	0.127283	0.0953172	0.079007	0.203923	0.246076	0.2059	0.205115	0.111409	0.0940371	0.11662	0.0710097	0.0685529	0.0518268	0.0511776	0.0532999
CDIF630erm_01199	thlA1	acetyl-CoA C-acetyltransferase	0.179318	0.191138	0.249169	0.175072	0.079562	0.137044	0.0840278	0.0729204	0.199548	0.204717	0.203021	0.182814	0.0846524	0.101986	0.0851064	0.0870911	0.0478756	0.0378328	0.0276377	0.0463015
CDIF630erm_01201			#N/A	#N/A	#N/A	#N/A	0.00259117	0.000366867	0.00198812	0.00371676	#N/A	#N/A	#N/A	#N/A	#N/A	#N/A	#N/A	#N/A	0.00327508	0.00178172	0.00156061	0.00418606
CDIF630erm_01207	ccpA	transcriptional regulator, LacI family	0.00341552	0.00651153	0.00503869	0.00251449	0.00872336	0.00944991	0.00506726	0.00458348	0.00655315	0.00415384	0.00337969	0.00570939	0.00554474	0.00525443	0.00354912	0.00469742	0.00926527	0.00691841	0.00652611	0.0135781
CDIF630erm_01215			0.00309848	0.00344715	0.00143929	0.00242887	0.002722	0.00502339	0.00170849	0.00377243	0.00225762	0.0030216	0.00248786	0.00136567	#N/A	#N/A	#N/A	#N/A	0.0036615	0.00581282	0.00242167	0.00426201
CDIF630erm_01216	apeA	aminopeptidase ApeA	0.0148075	0.0142838	0.0126757	0.00768416	0.0119561	0.00633412	0.0124056	0.0128352	0.0189969	0.0203994	0.0169138	0.0169568	0.00834607	0.0113608	0.0101441	0.00897947	0.0167942	0.0198032	0.00722749	0.0155566
CDIF630erm_01223			0.00209312	0.00272291	0.00604954	7.75774e-05	#N/A	#N/A	#N/A	#N/A	#N/A	#N/A	#N/A	#N/A	#N/A	#N/A	#N/A	#N/A	0.00448799	0.0130789	0.00423744	0.00237792
CDIF630erm_01224			0.00100652	0.000990239	0.000644275	0.000746466	#N/A	#N/A	#N/A	#N/A	#N/A	#N/A	#N/A	#N/A	#N/A	#N/A	#N/A	#N/A	#N/A	#N/A	#N/A	#N/A
CDIF630erm_01230			0.0278773	0.0369924	0.0396444	0.0284457	0.0459555	0.0543787	0.0500981	0.0412478	0.0264247	0.0315322	0.0247827	0.023782	0.0209991	0.0212377	0.0162509	0.0232006	0.0218221	0.0174138	0.0166076	0.0168273
CDIF630erm_01270			0.00802509	0.0133771	0.0363728	0.00356061	0.0165243	0.0324335	0.0733003	0.0114975	0.0139066	0.0172596	0.0100698	0.0146927	0.0163816	0.0120339	0.0413496	0.0429879	0.0371148	0.0122245	0.00964223	0.0110891
CDIF630erm_01278			0.00165794	0.00215098	0.00236245	0.000948765	#N/A	#N/A	#N/A	#N/A	#N/A	#N/A	#N/A	#N/A	#N/A	#N/A	#N/A	#N/A	0.00450536	0.00284926	0.00141384	0.00357493
CDIF630erm_01279	copZ	copper chaperone CopZ	#N/A	#N/A	#N/A	#N/A	0.0172775	0.0068244	0.00701749	0.00883107	0.00606565	0.0138987	0.00845315	0.0134929	#N/A	#N/A	#N/A	#N/A	0.0169479	0.0184907	0.0141261	0.0143892
CDIF630erm_01281	gloA	lactoylglutathione lyase	0.0318409	0.0225322	0.019463	0.029045	0.0684765	0.0204465	0.0452701	0.0402428	0.0390685	0.0318188	0.0227467	0.116339	0.0425532	0.0353012	0.0566081	0.0462687	#N/A	#N/A	#N/A	#N/A
CDIF630erm_01282			0.0102528	0.00957499	0.0147599	0.00920234	0.0163936	0.0183622	0.0125093	0.00788097	0.00916077	0.0120081	0.00839259	0.00899412	0.00868336	0.0139343	0.00861943	0.00746578	0.00955604	0.0112131	0.00844578	0.0115759
CDIF630erm_01284	rnfC	electron transport complex protein	0.0308511	0.0615297	0.0387707	0.028608	0.0494997	0.0286604	0.0527374	0.0448253	0.0783606	0.0733617	0.0557237	0.0724383	0.0271279	0.0321141	0.02512	0.0263873	0.0196389	0.0237242	0.0133617	0.0179556
CDIF630erm_01285	rnfD	electron transport complex protein	0.0145764	0.011279	0.0119041	0.0110174	0.0202373	0.0272897	0.021552	0.0215242	0.023532	0.014216	0.0190794	0.0226911	0.0118459	0.0116901	0.0158277	0.0119701	0.005804	0.00607122	0.00467927	0.00571893
CDIF630erm_01289	rnfB	electron transport complex protein	0.00426787	0.0032364	0.00365213	0.00447503	0.0230653	0.0334799	0.0184633	0.0107779	0.0183189	0.0193157	0.0147521	0.00922816	0.00368291	0.00888547	0.00422947	0.00412589	#N/A	#N/A	#N/A	#N/A
CDIF630erm_01292	mreB2	rod shape-determining protein MreB	0.0433878	0.0507044	0.0481752	0.0397808	0.0353342	0.0319854	0.0322161	0.0297909	0.0452842	0.0492712	0.0345591	0.0559915	0.0331723	0.0375292	0.037737	0.028178	0.0711553	0.0797173	0.0519226	0.0633498
CDIF630erm_01293	mreC	rod shape-determining protein MreC	#N/A	#N/A	#N/A	#N/A	#N/A	#N/A	#N/A	#N/A	#N/A	#N/A	#N/A	#N/A	#N/A	#N/A	#N/A	#N/A	0.00150756	0.00165949	0.00102827	0.00611573
CDIF630erm_01297	minD	septum site-determining protein MinD (cell division inhibitor MinD)	0.0160605	0.0119005	0.014652	0.0120937	0.0236916	0.0157479	0.0179644	0.0147253	0.0131222	0.0173137	0.0131409	0.0127743	0.015371	0.0205765	0.0157635	0.0174158	0.0143879	0.015638	0.0173547	0.0186618
CDIF630erm_01303			#N/A	#N/A	#N/A	#N/A	#N/A	#N/A	#N/A	#N/A	#N/A	#N/A	#N/A	#N/A	#N/A	#N/A	#N/A	#N/A	0.0139617	0.00688112	0.00498243	0.00965834
CDIF630erm_01304	fprA	flavo-diiron protein FprA	0.0624492	0.0806572	0.0593069	0.0566961	0.0932746	0.0776454	0.10152	0.0990592	0.0765097	0.099701	0.0757739	0.0722467	0.0818158	0.0722524	0.0803972	0.0767726	0.0567052	0.063694	0.0387156	0.0526467
CDIF630erm_01306			0.00221082	0.00413136	0.00625002	0.00320743	#N/A	#N/A	#N/A	#N/A	0.00179902	0.00265383	0.00212991	0.00166484	#N/A	#N/A	#N/A	#N/A	0.00347457	0.00425418	0.00517118	0.00330399
CDIF630erm_01307	rng	ribonuclease G	#N/A	#N/A	#N/A	#N/A	0.0136189	0.0262302	0.00286525	0.00441797	#N/A	#N/A	#N/A	#N/A	#N/A	#N/A	#N/A	#N/A	#N/A	#N/A	#N/A	#N/A
CDIF630erm_01308	rplU	50S ribosomal protein L21	0.0607681	0.0620144	0.0495178	0.0629654	0.0762902	0.0844264	0.0540294	0.0437785	0.0590017	0.0383969	0.0560391	0.0580029	0.0422416	0.0591468	0.0476605	0.0476531	0.0527203	0.0452848	0.0678854	0.0577286
CDIF630erm_01310	rpmA	50S ribosomal protein L27	0.0399149	0.0552262	0.0378542	0.03108	0.0306563	0.0173971	0.0239118	0.0308522	0.0351322	0.0317366	0.0282358	0.0305999	0.0139336	0.0151815	0.00882624	0.0121693	0.0420652	0.0422643	0.0219188	0.0439203
CDIF630erm_01312			0.00637678	0.00911128	0.00351436	0.0059764	0.00971044	0.0163929	0.00918939	0.0106896	0.00671154	0.00809737	0.0060446	0.00644723	0.00403194	0.00158281	0.00138068	0.00441427	0.00466835	0.00426755	0.000750836	0.00244034
CDIF630erm_01319	etfB4	lactate dehydrogenase (electron bifurcating), electron transfer flavoprotein beta subunit	0.0019858	0.00268717	0.00111308	0.00104235	#N/A	#N/A	#N/A	#N/A	#N/A	#N/A	#N/A	#N/A	#N/A	#N/A	#N/A	#N/A	#N/A	#N/A	#N/A	#N/A
CDIF630erm_01323	ackA	acetate kinase	0.190995	0.107133	0.119124	0.171965	0.131283	0.0843067	0.110607	0.10063	0.134046	0.131155	0.120372	0.120413	0.108868	0.114534	0.117034	0.1091	0.173625	0.180078	0.192469	0.121452
CDIF630erm_01325	rpmF	50S ribosomal protein L32	#N/A	#N/A	#N/A	#N/A	#N/A	#N/A	#N/A	#N/A	0.106411	0.104935	0.12608	0.172397	0.0581324	0.119475	0.0793062	0.104069	0.113236	0.111527	0.0949069	0.199516
CDIF630erm_01327	plsX	phosphate acyltransferase	0.0071043	0.0121052	0.00744751	0.00411365	0.0062907	0.00314241	0.00697968	0.00135009	0.00462275	0.00517387	0.00807209	0.00320315	0.00372119	0.00489285	0.00355496	0.00674966	0.00703258	0.00770319	0.00749546	0.0061172
CDIF630erm_01328	fabH	beta-ketoacyl-[acyl-carrier-protein] synthase 3	0.0312128	0.03346	0.0271113	0.0370376	0.0232615	0.0145524	0.0263841	0.0220237	0.030413	0.0265522	0.027521	0.0191514	0.019275	0.0193003	0.0212617	0.0234057	0.0363279	0.0383192	0.0445922	0.04132
CDIF630erm_01329	fabK	enoyl-[acyl-carrier-protein] reductase (NADH)	0.0325282	0.0252193	0.0323586	0.0352553	0.0236129	0.0209145	0.0198077	0.0187936	0.0297501	0.0279429	0.0192907	0.0240274	0.0244744	0.037845	0.022891	0.0321348	0.0369579	0.0403447	0.0471688	0.0459751
CDIF630erm_01330	fabD	malonyl CoA-acyl carrier protein transacylase	0.0197443	0.00756658	0.0104232	0.0185204	0.0137942	0.0123906	0.0454101	0.0106017	0.0135385	0.0155847	0.0133203	0.0125482	0.0157316	0.0197486	0.0125498	0.0129222	0.0288651	0.0373969	0.0248327	0.0778128
CDIF630erm_01331	fabG1	3-oxoacyl-[acyl-carrier-protein] reductase	0.0303326	0.0261856	0.0227434	0.0279092	0.019794	0.013941	0.0164136	0.0165812	0.0219018	0.0177333	0.0166738	0.0167464	0.0176124	0.0222676	0.0200585	0.0158917	0.0454848	0.0458808	0.0529028	0.0367829
CDIF630erm_01333	fabF	3-oxoacyl-[acyl-carrier-protein] synthase 2	0.0270808	0.0241737	0.0215812	0.0286534	0.0287899	0.0264728	0.018985	0.0165581	0.0228951	0.0233259	0.0169205	0.0209862	0.0251088	0.0276096	0.021063	0.0475976	0.0381985	0.0388229	0.0426155	0.0537925
CDIF630erm_01339			#N/A	#N/A	#N/A	#N/A	0.00773746	0.00664285	0.00590918	0.00510293	0.00399978	0.00495392	0.00382971	0.00411921	0.00571456	0.00632304	0.0043509	0.00609142	0.0078356	0.00810337	0.0134262	0.00733822
CDIF630erm_01349			0.0241935	0.0242949	0.0401129	0.0222692	0.0344797	0.0321479	0.02159	0.0132445	0.025315	0.0294992	0.0293307	0.0308282	0.0291232	0.0307579	0.0181435	0.0131603	0.0275179	0.0216177	0.0194996	0.0161417
CDIF630erm_01350	nusB	N utilization substance protein B	0.00627508	0.00531856	0.00311652	0.00673504	0.00877938	0.00139203	0.00611657	0.0101397	0.00479605	0.00468743	0.00448178	0.00729475	0.0060474	0.0041572	0.00306676	0.0059022	0.0075737	0.00807433	0.00323261	0.00683933
CDIF630erm_01354	ispA	geranylgeranyl pyrophosphate synthase	0.00510343	0.00193065	0.00286982	0.00596193	0.0073643	0.00373312	0.00488317	0.00523925	0.00508054	0.00570048	0.0041693	0.0054862	0.00529042	0.00475282	0.00495762	0.00564845	0.00604036	0.00592952	0.00489358	0.00287537
CDIF630erm_01363	spo0A	stage 0 sporulation protein A	0.0454394	0.0389445	0.0434063	0.0379703	0.0236388	0.0136354	0.0245913	0.0241496	0.035384	0.0450325	0.0433783	0.0450234	0.0240977	0.0193396	0.0217626	0.0181512	0.0327021	0.0302992	0.0304596	0.031904
CDIF630erm_01365			0.00746248	0.0081627	0.00905686	0.0037459	0.00297279	0.00326496	0.00155487	0.00479477	0.00548218	0.00531049	0.0025358	0.00130042	0.00478969	0.00164405	0.00126521	0.00235353	0.00735774	0.00635269	0.00557506	0.00376055
CDIF630erm_01368			#N/A	#N/A	#N/A	#N/A	#N/A	#N/A	#N/A	#N/A	0.00139356	0.000925128	0.000665794	0.00204969	#N/A	#N/A	#N/A	#N/A	#N/A	#N/A	#N/A	#N/A
CDIF630erm_01371			#N/A	#N/A	#N/A	#N/A	#N/A	#N/A	#N/A	#N/A	#N/A	#N/A	#N/A	#N/A	#N/A	#N/A	#N/A	#N/A	0.0120459	0.01287	0.00576884	0.0133455
CDIF630erm_01372	deoB	phosphopentomutase	#N/A	#N/A	#N/A	#N/A	#N/A	#N/A	#N/A	#N/A	#N/A	#N/A	#N/A	#N/A	#N/A	#N/A	#N/A	#N/A	0.00306018	0.00201936	0.00183198	0.00170587
CDIF630erm_01373	pupG	purine-nucleoside phosphorylase	0.00938567	0.00652698	0.00886577	0.0057409	0.00903839	0.00505842	0.00607235	0.00353911	0.00591274	0.00928051	0.00419456	0.00572462	0.00398712	0.00309521	0.00460538	0.00522644	0.00643954	0.00394829	0.00332892	0.0278377
CDIF630erm_01377	yrrO	putative protease YrrO	0.00307947	0.0032426	0.000658269	0.00219079	0.00376198	0.00160202	0.00163548	0.00240511	#N/A	#N/A	#N/A	#N/A	#N/A	#N/A	#N/A	#N/A	0.00612644	0.00410947	0.00633124	0.00347855
CDIF630erm_01381			#N/A	#N/A	#N/A	#N/A	#N/A	#N/A	#N/A	#N/A	#N/A	#N/A	#N/A	#N/A	#N/A	#N/A	#N/A	#N/A	#N/A	#N/A	#N/A	#N/A
CDIF630erm_01398	efp	elongation factor P (EF-p)	0.0277743	0.00806899	0.00543223	0.0359881	0.0237809	0.0264874	0.0156962	0.00621854	0.0282009	0.0248762	0.016815	0.0195017	0.0120212	0.0260755	0.0086106	0.00992876	0.0340691	0.0351979	0.0337123	0.0262904
CDIF630erm_01399			0.00799714	0.0104645	0.00164706	0.00726021	#N/A	#N/A	#N/A	#N/A	#N/A	#N/A	#N/A	#N/A	#N/A	#N/A	#N/A	#N/A	#N/A	#N/A	#N/A	#N/A
CDIF630erm_01403	ftsY	signal recognition particle receptor	0.00393876	0.00525029	0.00139467	0.00285112	#N/A	#N/A	#N/A	#N/A	0.0018908	0.00323595	0.00121802	0.00286211	#N/A	#N/A	#N/A	#N/A	0.00594359	0.00320287	0.00571714	0.00338188
CDIF630erm_01405	ffh	signal recognition particle protein	0.00386476	0.0056911	0.00159629	0.00223058	#N/A	#N/A	#N/A	#N/A	0.00357582	0.00203005	0.00103535	0.00300702	#N/A	#N/A	#N/A	#N/A	#N/A	#N/A	#N/A	#N/A
CDIF630erm_01406	rpsP	30S ribosomal protein S16	0.181616	0.193434	0.221227	0.18235	0.110502	0.127597	0.109153	0.148103	0.164355	0.18933	0.194244	0.214843	0.120444	0.118567	0.0998593	0.125093	0.154625	0.154073	0.142247	0.117004
CDIF630erm_01408	rimM	16S rRNA processing protein RimM	0.00636267	0.00793036	0.0107926	0.00515867	0.00484349	0.00399337	0.0023907	0.00343589	0.00654839	0.00615386	0.00650145	0.00583633	0.00344695	0.00372008	0.00338594	0.00171417	0.00234862	0.00505015	0.00379247	0.00398458
CDIF630erm_01410	rplS	50S ribosomal protein L19	0.02112	0.0295251	0.0139273	0.0180222	0.0252521	0.0510968	0.0214846	0.0219312	0.0292539	0.0214391	0.0217273	0.0175067	0.0183976	0.0117864	0.0108895	0.00866904	0.0403491	0.0267936	0.0404962	0.0400753
CDIF630erm_01416			0.0178535	0.0203948	0.0212234	0.0190014	0.0194444	0.0215839	0.0145974	0.0180697	0.0227834	0.0281101	0.0210146	0.017946	0.00958789	0.0147492	0.0117307	0.00980967	0.00994973	0.0126442	0.00945997	0.0101888
CDIF630erm_01428	codY	transcriptional regulator, GTP-sensing pleiotropic repressor codY	0.027247	0.0234384	0.0293681	0.0298673	0.0328095	0.0303148	0.020059	0.0199994	0.0303309	0.0356113	0.0333355	0.0340704	0.0251381	0.0213514	0.0141133	0.0140508	0.0319904	0.0365545	0.041267	0.0354269
CDIF630erm_01431	iscR	transcriptional regulator of cysteine biosynthesis	#N/A	#N/A	#N/A	#N/A	#N/A	#N/A	#N/A	#N/A	#N/A	#N/A	#N/A	#N/A	0.00135044	0.00196154	0.000362441	0.000993816	0.0045474	0.004787	0.00478444	0.00557451
CDIF630erm_01432	iscS2	cysteine desulfurase	0.0118604	0.0133799	0.00614902	0.00575473	0.0193776	0.0324903	0.0184508	0.0169775	0.0162739	0.0126141	0.0113009	0.0182851	0.0376643	0.0392231	0.0362982	0.0348085	0.0720482	0.0586014	0.0494926	0.063304
CDIF630erm_01433			0.0215449	0.00811927	0.00868322	0.020096	0.0236609	0.029047	0.0134942	0.0165755	0.0242668	0.024928	0.0236668	0.0295463	0.0610891	0.081231	0.0518632	0.0620589	0.0973866	0.0683496	0.092833	0.101054
CDIF630erm_01436	alaS	alanine-tRNA synthetase	0.0109217	0.0198295	0.0157884	0.00796364	0.010082	0.0100352	0.0112843	0.0162623	0.0130543	0.00717248	0.00661197	0.00837817	0.00761911	0.0088836	0.0070333	0.00906856	0.0136679	0.0118237	0.0102233	0.00947137
CDIF630erm_01437			0.00475204	0.00605616	0.00379969	0.00490603	0.00320108	0.00437852	0.006525	0.00587906	0.00766914	0.00652582	0.00226654	0.00304902	#N/A	#N/A	#N/A	#N/A	0.0056231	0.00800488	0.00637529	0.00538114
CDIF630erm_01441	fur	transcriptional regulator, Fur family	0.00838595	0.00574536	0.00342226	0.00648767	0.00586091	0.00545167	0.00487213	0.00629603	0.00572971	0.00706823	0.00532196	0.00607365	0.00605648	0.00709886	0.00409269	0.00458199	0.00450279	0.00629741	0.00875594	0.004834
CDIF630erm_01454	pepA	cytosol aminopeptidase	0.00394222	0.0193611	0.00493928	0.00412685	0.00551651	0.0018224	0.00336972	0.00827954	0.0053462	0.00610483	0.00379168	0.00687902	#N/A	#N/A	#N/A	#N/A	#N/A	#N/A	#N/A	#N/A
CDIF630erm_01457			0.0216324	0.0098126	0.0092596	0.0131435	0.00716108	0.00657406	0.00269154	0.00504821	0.00824163	0.00838649	0.00662226	0.0137981	0.00279509	0.00443907	0.00167465	0.00631722	0.0150842	0.00835874	0.0165278	0.0112017
CDIF630erm_01458	npdA	NAD-dependent deacetylase, Sir2 family	0.00949713	0.00564171	0.00494471	0.00721251	0.00707488	0.0180414	0.00519119	0.0071052	0.00765353	0.0139194	0.0057166	0.0080754	0.0068845	0.00579165	0.00567935	0.00634746	0.00711998	0.0101379	0.00365144	0.00572938
CDIF630erm_01461	rimP	ribosome maturation factor rimp	0.00630493	0.00484559	0.00688998	0.0031825	#N/A	#N/A	#N/A	#N/A	0.00710774	0.0081004	0.00562129	0.00555988	0.00283538	0.00294422	0.00789873	0.00338898	0.00650596	0.00599024	0.00923254	0.00706943
CDIF630erm_01462	nusA	transcription elongation protein	0.0398161	0.0432497	0.0386417	0.0390766	0.0257703	0.0169248	0.0253612	0.0232216	0.0403562	0.0431557	0.0375198	0.0380942	0.0169289	0.0173337	0.0186128	0.0185057	0.051877	0.052303	0.0401686	0.0511397
CDIF630erm_01464			0.000596619	0.00111575	0.000565789	0.00101406	#N/A	#N/A	#N/A	#N/A	#N/A	#N/A	#N/A	#N/A	#N/A	#N/A	#N/A	#N/A	#N/A	#N/A	#N/A	#N/A
CDIF630erm_01465	infB	translation initiation factor IF-2	0.0513285	0.081488	0.063259	0.0561883	0.0461837	0.0296853	0.0528475	0.0453024	0.0511222	0.0532626	0.060681	0.0718962	0.0265095	0.0266984	0.0261618	0.0227632	0.0666264	0.0687395	0.0456475	0.0621703
CDIF630erm_01466	rbfA	Ribosome-binding factor A	0.00336048	0.00437003	0.003692	0.00402613	0.00724421	0.00537311	0.00253422	0.00361607	0.00417822	0.0055943	0.00375534	0.00360374	0.00432436	0.00327893	0.00323318	0.00186639	0.00327967	0.00401394	0.00243132	0.00285948
CDIF630erm_01467			#N/A	#N/A	#N/A	#N/A	#N/A	#N/A	#N/A	#N/A	#N/A	#N/A	#N/A	#N/A	#N/A	#N/A	#N/A	#N/A	0.00192422	0.00361616	0.00601669	0.00290259
CDIF630erm_01472	rpsO	30S ribosomal protein S15	0.0526366	0.0661002	0.0499131	0.0480868	0.0354503	0.0367586	0.0345327	0.0384059	0.0665555	0.0548932	0.0460295	0.0424808	0.0242386	0.0203286	0.0249185	0.0275423	0.0469161	0.0506556	0.0603453	0.0301857
CDIF630erm_01473			#N/A	#N/A	#N/A	#N/A	0.00509804	0.00465144	0.0204503	0.00268324	0.00353612	0.00504293	0.00428543	0.00449338	0.00269826	0.00295723	0.00516915	0.0260811	0.00347177	0.0038506	0.00219247	0.00332431
CDIF630erm_01474	pnp	polyribonucleotide nucleotidyltransferase	0.036492	0.0418511	0.0404201	0.0345332	0.0353109	0.0307766	0.0355301	0.0409154	0.0279107	0.036964	0.0254064	0.0374921	0.0264139	0.0288867	0.034684	0.025325	0.0537413	0.039882	0.0384122	0.0331889
CDIF630erm_01476			0.00347871	0.00355684	0.00372651	0.00301784	0.00524827	0.00569788	0.00667424	0.00608568	0.0067951	0.0075725	0.00786438	0.0050215	0.0100151	0.00363433	0.0091589	0.00328214	0.00523311	0.00576275	0.00334614	0.00987966
CDIF630erm_01478	dapG	aspartokinase	0.0197002	0.0171679	0.0193567	0.0167167	0.0373696	0.0422557	0.0355123	0.0283242	0.0275918	0.036279	0.0227647	0.0274322	0.0183817	0.0202184	0.0170445	0.0167074	0.0107295	0.016239	0.0122928	0.0148061
CDIF630erm_01480	ftsK	DNA FtsK / SpoIIIE translocase	0.00285495	0.00742391	0.00368091	0.00693809	0.00323045	0.00433592	0.00415531	0.00521577	0.0038009	0.00453089	0.00280259	0.00332934	0.00254798	0.0124304	0.0113102	0.00302707	0.00556674	0.00520319	0.00539924	0.00399098
CDIF630erm_01481	selU	tRNA 2-selenouridine synthase	0.00201244	0.00419645	0.00692787	0.00155027	0.00351873	0.0015436	0.00475457	0.00334076	#N/A	#N/A	#N/A	#N/A	0.00165312	0.00140139	0.00230492	0.00704996	0.00271677	0.00295728	0.0117487	0.00224058
CDIF630erm_01484	recA	protein RecA (Recombinase a)	0.0126009	0.0105186	0.010658	0.00976275	0.0108631	0.0103177	0.0054618	0.00496387	0.0143073	0.0102161	0.00840415	0.00882056	0.0150936	0.0127099	0.0155034	0.0148585	0.0121018	0.0110338	0.0174887	0.0207353
CDIF630erm_01487	spsB3	signal peptidase IB	0.00182291	0.00133835	0.00147313	0.00256657	#N/A	#N/A	#N/A	#N/A	#N/A	#N/A	#N/A	#N/A	#N/A	#N/A	#N/A	#N/A	#N/A	#N/A	#N/A	#N/A
CDIF630erm_01490	purB	adenylosuccinate lyase	0.00928052	0.0192511	0.00779375	0.00924877	0.00699936	0.00691945	0.00618405	0.00722429	0.00675336	0.00851529	0.00711916	0.00437283	0.00731097	0.00397844	0.00677923	0.0052626	0.0048189	0.00270836	0.00288615	0.00262614
CDIF630erm_01491			0.00437819	0.00403774	0.00509072	0.0050414	0.00577819	0.0107213	0.00593884	0.00163401	0.00833645	0.00737194	0.00699261	0.00606113	#N/A	#N/A	#N/A	#N/A	0.006557	0.00764789	0.00244393	0.00930753
CDIF630erm_01495			0.122963	0.0714284	0.0943328	0.114953	0.173911	0.191017	0.181021	0.175636	0.153483	0.161486	0.151095	0.137798	0.152447	0.140263	0.149346	0.120813	0.0695727	0.0644069	0.0592085	0.0599109
CDIF630erm_01499	glnA	glutamine synthetase	#N/A	#N/A	#N/A	#N/A	#N/A	#N/A	#N/A	#N/A	0.00308184	0.00791513	0.000848128	0.00115504	0.00286933	0.0016232	0.00200868	0.000562492	0.0026961	0.00441759	0.000443291	0.00190907
CDIF630erm_01501			#N/A	#N/A	#N/A	#N/A	#N/A	#N/A	#N/A	#N/A	0.000572743	0.000132772	0.00068489	0.00088193	#N/A	#N/A	#N/A	#N/A	#N/A	#N/A	#N/A	#N/A
CDIF630erm_01509			#N/A	#N/A	#N/A	#N/A	#N/A	#N/A	#N/A	#N/A	#N/A	#N/A	#N/A	#N/A	#N/A	#N/A	#N/A	#N/A	0.00719374	0.00691614	0.00620089	0.00579628
CDIF630erm_01511	cspB	cold shock protein CspB	0.0172842	0.00368795	0.0311263	0.0197498	0.0234187	0.0135682	0.0267591	0.0408632	0.0388729	0.0260385	0.0320018	0.0232754	0.0518988	0.0170729	0.0185037	0.0296138	0.0124769	0.0123622	0.0215789	0.00258002
CDIF630erm_01512			0.00367614	0.00305703	0.00401831	0.00228715	0.00329843	0.0035487	0.00386021	0.00180938	0.00184403	0.00246342	0.00358077	0.00392254	0.00181089	0.00361509	0.00233598	0.0041294	0.00346559	0.00448182	0.00428561	0.00370707
CDIF630erm_01513			0.105293	0.0915145	0.122822	0.11528	0.0895376	0.0762545	0.0811549	0.0746403	0.0886726	0.0903707	0.090803	0.0828403	0.0650329	0.0735352	0.064908	0.0766919	0.0998377	0.119846	0.133073	0.0849801
CDIF630erm_01535			0.0114399	0.00718625	0.010588	0.00559511	0.00890408	0.0094084	0.00781128	0.0130589	0.0115629	0.0134242	0.0134897	0.0187309	#N/A	#N/A	#N/A	#N/A	0.0139111	0.019624	0.0112251	0.0164347
CDIF630erm_01543			0.00413462	0.00439663	0.00317607	0.00277319	#N/A	#N/A	#N/A	#N/A	0.00328855	0.00314421	0.00349463	0.00378488	#N/A	#N/A	#N/A	#N/A	0.00388731	0.00321483	0.00569337	0.00177812
CDIF630erm_01544			0.0133032	0.00854229	0.00661158	0.0112043	0.00823608	0.0075741	0.00768316	0.00571889	0.0135618	0.0123554	0.0100067	0.00805855	0.00675973	0.00624459	0.00496504	0.00414653	0.00364672	0.0033129	0.00378248	0.00130261
CDIF630erm_01546	kipI	kinase A inhibitor	0.00623617	0.00636135	0.00319344	0.00879256	0.00532576	0.0100207	0.00388738	0.00427586	0.00919969	0.0114078	0.00499415	0.00470449	0.00678907	0.00785103	0.00242214	0.00331741	#N/A	#N/A	#N/A	#N/A
CDIF630erm_01556			0.00619017	0.00839572	0.00967987	0.00571422	0.00758862	0.0113748	0.007906	0.0110211	0.00421106	0.00551164	0.00730384	0.00884383	#N/A	#N/A	#N/A	#N/A	#N/A	#N/A	#N/A	#N/A
CDIF630erm_01560			0.0121189	0.0154485	0.0158671	0.0121115	0.0140428	0.0117243	0.0107835	0.00637452	0.0153793	0.014681	0.0123068	0.00972647	0.00610591	0.00828567	0.00717633	0.00682039	0.0104602	0.0117626	0.0105173	0.0101784
CDIF630erm_01561			0.00499975	0.00463649	0.00123288	0.00333431	0.00416543	0.00367852	0.00517465	0.00306681	0.00498313	0.00645245	0.00463772	0.00710676	#N/A	#N/A	#N/A	#N/A	0.0107085	0.00798386	0.00495712	0.0131906
CDIF630erm_01565	pqqD	putative coenzyme PQQ synthesis protein D	0.00200626	0.00782883	0.00189037	0.00222789	#N/A	#N/A	#N/A	#N/A	#N/A	#N/A	#N/A	#N/A	#N/A	#N/A	#N/A	#N/A	#N/A	#N/A	#N/A	#N/A
CDIF630erm_01569	ddl	D-alanine--D-alanine ligase	0.00346085	0.000646644	0.000323116	0.00271228	0.103837	0.0513244	0.0882278	0.0948948	0.01352	0.0161308	0.00840083	0.00929125	0.00275305	0.00176789	0.00278811	0.00324534	0.00137558	0.0020971	0.00255385	0.000871667
CDIF630erm_01570			0.00381394	0.00233301	0.00396231	0.00362468	0.00442215	0.00266277	0.00320757	0.00286549	0.00312536	0.00367256	0.00121111	0.00158271	#N/A	#N/A	#N/A	#N/A	0.00255715	0.00429284	0.00496332	0.00470959
CDIF630erm_01578			0.00655255	0.00324751	0.000468624	0.00421188	0.00298678	0.0041843	0.00385885	0.00335781	0.0037836	0.0038615	0.00212257	0.00273783	#N/A	#N/A	#N/A	#N/A	0.00366634	0.00278894	0.00167548	0.00275799
CDIF630erm_01602			#N/A	#N/A	#N/A	#N/A	#N/A	#N/A	#N/A	#N/A	#N/A	#N/A	#N/A	#N/A	#N/A	#N/A	#N/A	#N/A	0.00675424	0.0174806	0.00654145	0.0436005
CDIF630erm_01613	folE	GTP cyclohydrolase 1	0.00647643	0.0103331	0.00533689	0.0018667	0.00466336	0.00465086	0.0110201	0.0052432	0.00528886	0.005101	0.00109095	0.00888161	0.00703443	0.00317949	0.00263167	0.000851494	0.00407687	0.00451996	0.0034352	0.00530559
CDIF630erm_01614	folP	dihydropteroate synthase	0.00703323	0.00271516	0.00261458	0.00550993	0.00651121	0.00412657	0.00706011	0.00626002	0.00596349	0.00583893	0.00564002	0.00533794	0.00409001	0.00367354	0.0037836	0.0113476	0.00408086	0.00758673	0.00233569	0.0048282
CDIF630erm_01617	aroF1	3-deoxy-7-phosphoheptulonate synthase	#N/A	#N/A	#N/A	#N/A	0.00321683	0.0010786	0.0221731	0.00282237	#N/A	#N/A	#N/A	#N/A	#N/A	#N/A	#N/A	#N/A	0.00204708	0.00261826	0.000956782	0.00116948
CDIF630erm_01619	sigA1	RNA polymerase sigma factor SigA1 (sigma-43)	#N/A	#N/A	#N/A	#N/A	0.00218172	0.00218984	0.00291308	0.00217124	#N/A	#N/A	#N/A	#N/A	#N/A	#N/A	#N/A	#N/A	#N/A	#N/A	#N/A	#N/A
CDIF630erm_01623			0.0144597	0.00837892	0.00844847	0.0151088	0.0180277	0.0231293	0.0130174	0.0176139	0.0106766	0.0117413	0.0135691	0.00955633	#N/A	#N/A	#N/A	#N/A	0.00328213	0.00627229	0.00223967	0.00152624
CDIF630erm_01633	cwp20	putative cell surface protein , putative penicillin-binding protein cwp20	0.00970884	0.00438718	0.0063037	0.00716846	#N/A	#N/A	#N/A	#N/A	#N/A	#N/A	#N/A	#N/A	0.0325522	0.0114486	0.00978003	0.0118361	#N/A	#N/A	#N/A	#N/A
CDIF630erm_01638	rbr2	reverse rubrerythrin	0.0961346	0.0964983	0.0382322	0.0426755	0.0618896	0.0590129	0.0267643	0.0537841	0.0399284	0.0548024	0.0417113	0.118056	0.0658731	0.0853269	0.0772485	0.0879053	0.122697	0.111107	0.0642639	0.097557
CDIF630erm_01648	ssuA1	ABC-type transport system, alkanesulfonates-family extracellular solute-binding protein	0.0038476	0.00448185	0.00521857	0.00351832	0.00520623	0.00555573	0.0039337	0.00532035	0.0124328	0.00915484	0.0109909	0.00684965	0.00355722	0.00529457	0.00597963	0.00354708	0.00214067	0.00155337	0.00118025	0.00414151
CDIF630erm_01656	metQ	ABC-type transport system, methionine-specific substrate-binding lipoprotein	0.00544623	0.00648088	0.0114862	0.0085851	0.00780529	0.00867962	0.0106592	0.00742255	0.00992879	0.00696953	0.0065933	0.00654308	0.0053181	0.00697607	0.00629961	0.00697381	0.00477271	0.00672932	0.00786646	0.00305331
CDIF630erm_01659			0.00572472	0.00773427	0.00571437	0.00308647	0.0298969	0.0361487	0.0216868	0.0170524	0.0121045	0.010191	0.0196552	0.00552162	0.021573	0.0180581	0.00857312	0.0111858	#N/A	#N/A	#N/A	#N/A
CDIF630erm_01660	proC1	pyrroline-5-carboxylate reductase	0.00830407	0.0104328	0.0105102	0.00843509	0.0109921	0.0136711	0.00987233	0.00721864	0.0095465	0.010349	0.00988864	0.0118475	0.00651433	0.00847659	0.00655376	0.00934832	0.00669154	0.00581351	0.00849125	0.00811949
CDIF630erm_01661			0.00276142	0.00441088	0.00457415	0.00454587	#N/A	#N/A	#N/A	#N/A	#N/A	#N/A	#N/A	#N/A	0.00372511	0.00506138	0.00159879	0.0021358	0.00722936	0.00736542	0.0084581	0.00547185
CDIF630erm_01662			0.0221366	0.00944953	0.00943607	0.0207243	0.0207665	0.00846697	0.0159354	0.0124785	0.0177894	0.0149141	0.00916284	0.00735746	0.0149838	0.00684155	0.00996459	0.0102633	0.0117185	0.0107722	0.0221484	0.00656032
CDIF630erm_01667	deoC	deoxyribose-phosphate aldolase	0.00566735	0.00307517	0.0113443	0.0501718	0.0013291	0.0220945	0.00371626	0.0284648	0.0050315	0.00459138	0.00515577	0.00827687	0.026416	0.0029836	0.00422426	0.00542839	0.00966727	0.0219437	0.0097649	0.0107413
CDIF630erm_01675			#N/A	#N/A	#N/A	#N/A	0.00390421	0.00476855	0.00369984	0.00195221	0.00171905	0.00388157	0.00230587	0.00264193	0.00321877	0.00353181	0.00332388	0.00197926	#N/A	#N/A	#N/A	#N/A
CDIF630erm_01686			0.0108899	0.0067893	0.0054241	0.00777018	0.0123943	0.0118792	0.0122843	0.015529	0.0089346	0.0106515	0.00678131	0.00709452	0.0197298	0.00187812	0.00305226	0.00127004	0.00269617	0.0018882	0.00252408	0.00324264
CDIF630erm_01689	tyrS	tyrosine--tRNA ligase	0.0137951	0.0162778	0.0121821	0.00882359	0.0143826	0.0246174	0.0136164	0.0170664	0.010708	0.0105362	0.0116099	0.00902969	0.0200455	0.01464	0.0169527	0.0131227	0.0239471	0.0163842	0.0137026	0.023911
CDIF630erm_01692	rbr3	reverse rubrerythrin	0.204576	0.0919345	0.114873	0.159235	0.0681845	0.0811636	0.0991504	0.156106	0.117097	0.101667	0.127252	0.126157	0.102293	0.10541	0.122519	0.135123	0.138538	0.0748015	0.0730151	0.117926
CDIF630erm_01694	pyrC	dihydroorotase	#N/A	#N/A	#N/A	#N/A	0.001273	0.00471071	0.00329982	0.00676897	0.00371374	0.0043708	0.00541177	0.00531344	#N/A	#N/A	#N/A	#N/A	#N/A	#N/A	#N/A	#N/A
CDIF630erm_01696			0.00113822	0.00289387	0.00440526	0.00132506	#N/A	#N/A	#N/A	#N/A	#N/A	#N/A	#N/A	#N/A	#N/A	#N/A	#N/A	#N/A	#N/A	#N/A	#N/A	#N/A
CDIF630erm_01697			#N/A	#N/A	#N/A	#N/A	#N/A	#N/A	#N/A	#N/A	#N/A	#N/A	#N/A	#N/A	#N/A	#N/A	#N/A	#N/A	0.00430199	0.00555147	0.00374567	0.00563043
CDIF630erm_01703	sseA1	3-mercaptopyruvate sulfurtransferase	#N/A	#N/A	#N/A	#N/A	#N/A	#N/A	#N/A	#N/A	0.00399162	0.00539102	0.00390736	0.00339124	0.00351079	0.00281637	0.00278941	0.0066596	0.0207618	0.00962525	0.0141282	0.0161486
CDIF630erm_01704	nfnA	NADH-dependent reduced ferredoxin:NADP+ oxidoreductase, subunit alpha	0.121842	0.07366	0.0921113	0.12462	0.221221	0.187273	0.227895	0.217178	0.166918	0.160992	0.194867	0.163693	0.184651	0.217239	0.207731	0.204365	0.0664488	0.068825	0.0706893	0.0581681
CDIF630erm_01705	nfnB	NADH-dependent reduced ferredoxin:NADP+ oxidoreductase, subunit beta	0.142941	0.129672	0.156463	0.13317	0.219512	0.205322	0.216125	0.214655	0.202274	0.215675	0.210979	0.209994	0.210884	0.254132	0.240267	0.220012	0.0562821	0.0553904	0.0549508	0.0624164
CDIF630erm_01718	hisC1	histidinol-phosphate aminotransferase	0.00462722	0.000933032	0.00291263	0.00148495	0.00123518	0.00157575	0.0121476	0.00315601	0.0041025	0.00486547	0.00316361	0.00371148	#N/A	#N/A	#N/A	#N/A	#N/A	#N/A	#N/A	#N/A
CDIF630erm_01721	hisA	1-(5-phosphoribosyl)-5-[(5-phosphoribosylamino)methylideneamino] imidazole-4-carboxamide isomerase	#N/A	#N/A	#N/A	#N/A	#N/A	#N/A	#N/A	#N/A	0.000385412	0.00241109	0.00275578	0.0016563	#N/A	#N/A	#N/A	#N/A	#N/A	#N/A	#N/A	#N/A
CDIF630erm_01722	hisF	imidazole glycerol phosphate synthase subunit HisF	#N/A	#N/A	#N/A	#N/A	#N/A	#N/A	#N/A	#N/A	0.00169568	0.00274829	0.00122894	0.00291524	#N/A	#N/A	#N/A	#N/A	0.0012665	0.0010325	0.000834109	0.00105736
CDIF630erm_01723	hisI	bifunctional phosphoribosyl-AMP cyclohydrolase / phosphoribosyl-ATP pyrophosphatase	0.00242846	0.00117504	0.00371207	0.0031033	#N/A	#N/A	#N/A	#N/A	0.00308583	0.00471456	0.00257058	0.00498659	#N/A	#N/A	#N/A	#N/A	0.000827933	0.00076947	0.00119817	0.00203235
CDIF630erm_01746	pgcA1	phosphoglucomutase	#N/A	#N/A	#N/A	#N/A	0.00964662	0.00993861	0.00587368	0.0615159	#N/A	#N/A	#N/A	#N/A	0.00302438	0.00104708	0.010524	0.0165692	#N/A	#N/A	#N/A	#N/A
CDIF630erm_01767	cysK	cysteine synthase	0.0045561	0.00285794	0.0006808	0.00452155	0.00543923	0.00739906	0.0102302	0.00782919	0.0140459	0.0187135	0.0161396	0.0170182	0.0935311	0.130418	0.111396	0.103627	0.262936	0.274964	0.318962	0.293647
CDIF630erm_01768	cysE	serine O-acetyltransferase	#N/A	#N/A	#N/A	#N/A	#N/A	#N/A	#N/A	#N/A	#N/A	#N/A	#N/A	#N/A	#N/A	#N/A	#N/A	#N/A	0.00527985	0.00410833	0.0052155	0.00470958
CDIF630erm_01788			0.00287232	0.00194575	0.0119142	0.00152685	#N/A	#N/A	#N/A	#N/A	0.0026311	0.00216167	0.00353533	0.00617285	#N/A	#N/A	#N/A	#N/A	#N/A	#N/A	#N/A	#N/A
CDIF630erm_01794			0.00422303	0.00229602	0.00205661	0.00497151	#N/A	#N/A	#N/A	#N/A	0.00245201	0.00111583	0.00173222	0.00281605	#N/A	#N/A	#N/A	#N/A	0.0029757	0.00363819	0.0123051	0.00055537
CDIF630erm_01800	fprAnorR	NADH oxidase (H2O-forming)	0.00680374	0.0240745	0.00740846	0.00411838	#N/A	#N/A	#N/A	#N/A	0.00585211	0.0138142	0.00803859	0.00918706	0.0211765	0.0174412	0.0230156	0.0185084	0.0235376	0.0132495	0.0172966	0.0232875
CDIF630erm_01811	terD1	tellurium resistance protein terD	0.0308763	0.0172506	0.0327651	0.0231622	0.0547078	0.047395	0.0342751	0.0267024	0.0369298	0.0247031	0.0326334	0.0186242	0.0250667	0.0226285	0.0158098	0.0198872	0.0111309	0.00870684	0.0187967	0.0241068
CDIF630erm_01812	terD2	tellurium resistance protein terD	0.0715812	0.058954	0.0828548	0.0759593	0.095228	0.103064	0.0790209	0.0675799	0.0856682	0.0725875	0.0657812	0.061689	0.060033	0.0529607	0.0530273	0.0605246	0.040502	0.0510501	0.0610916	0.0634799
CDIF630erm_01813	terD3	tellurium resistance protein terD	0.0169485	0.0257734	0.0273064	0.0174415	0.0109895	0.00931945	0.0101244	0.00744811	0.0191998	0.0175569	0.00860352	0.0069875	0.0078049	0.0114655	0.00616929	0.0107732	0.0153021	0.0161964	0.0153868	0.0138425
CDIF630erm_01814			0.0134943	0.0119472	0.0119178	0.010061	0.0134119	0.0155766	0.00917657	0.00726769	0.0146909	0.0141627	0.0108375	0.0099263	0.010232	0.00978581	0.00588017	0.0019237	0.0192647	0.0242998	0.0220607	0.0299721
CDIF630erm_01815			0.0027091	0.00671875	0.00288821	0.00333093	#N/A	#N/A	#N/A	#N/A	0.00200897	0.00148623	0.00120519	0.0037094	#N/A	#N/A	#N/A	#N/A	#N/A	#N/A	#N/A	#N/A
CDIF630erm_01816			0.0283535	0.0251465	0.0211756	0.0334553	0.0246076	0.0221616	0.0227005	0.0283291	0.026517	0.0281237	0.0259992	0.0217318	0.0140495	0.0234911	0.0137711	0.021447	0.0417863	0.0370161	0.0379226	0.0286411
CDIF630erm_01823			#N/A	#N/A	#N/A	#N/A	0.0243167	0.0128041	0.0186693	0.021781	0.00268846	0.00359099	0.00137363	0.00228581	0.0348265	0.0242063	0.0300407	0.0295044	#N/A	#N/A	#N/A	#N/A
CDIF630erm_01829			#N/A	#N/A	#N/A	#N/A	#N/A	#N/A	#N/A	#N/A	0.00438356	0.0030903	0.00480887	0.00517459	#N/A	#N/A	#N/A	#N/A	#N/A	#N/A	#N/A	#N/A
CDIF630erm_01830			#N/A	#N/A	#N/A	#N/A	0.00198196	0.00166812	0.00113477	0.00112441	#N/A	#N/A	#N/A	#N/A	#N/A	#N/A	#N/A	#N/A	#N/A	#N/A	#N/A	#N/A
CDIF630erm_01838	gcvTPA	glycine cleavage system, subunit A	#N/A	#N/A	#N/A	#N/A	0.00389546	0.0119184	0.0132736	0.0127397	#N/A	#N/A	#N/A	#N/A	#N/A	#N/A	#N/A	#N/A	#N/A	#N/A	#N/A	#N/A
CDIF630erm_01839	gcvPB	glycine cleavage system, subunit B	#N/A	#N/A	#N/A	#N/A	0.0090331	0.0122836	0.016147	0.0164802	0.00370183	0.00406269	0.00336268	0.00283175	0.00964668	0.00854317	0.0102044	0.00929302	#N/A	#N/A	#N/A	#N/A
CDIF630erm_01844	guaD	guanine deaminase	#N/A	#N/A	#N/A	#N/A	#N/A	#N/A	#N/A	#N/A	0.00303014	0.00554928	0.00362359	0.00357544	0.0032983	0.00336125	0.00248778	0.00138059	0.00640073	0.0076771	0.00832879	0.00620623
CDIF630erm_01849	cysM	cysteine synthase	#N/A	#N/A	#N/A	#N/A	0.0108284	0.00932139	0.00870546	0.00743994	0.00146953	0.00323616	0.0162353	0.00313892	0.00436358	0.00618612	0.00512332	0.00589527	#N/A	#N/A	#N/A	#N/A
CDIF630erm_01859			0.00722357	0.00289549	0.0061895	0.00581979	#N/A	#N/A	#N/A	#N/A	#N/A	#N/A	#N/A	#N/A	#N/A	#N/A	#N/A	#N/A	0.00749458	0.00565597	0.00316189	0.00462521
CDIF630erm_01861	pcp	pyrrolidone-carboxylate peptidase	#N/A	#N/A	#N/A	#N/A	#N/A	#N/A	#N/A	#N/A	0.00153556	0.00101009	0.00307837	0.000730926	#N/A	#N/A	#N/A	#N/A	#N/A	#N/A	#N/A	#N/A
CDIF630erm_01867	iunH	inosine / uridine-preferring nucleoside hydrolase	0.0112722	0.0147009	0.015774	0.0106593	0.00260624	0.00263911	0.00279853	0.00470107	0.00663061	0.0075519	0.00783802	0.00446605	0.00635868	0.00370561	0.00476819	0.00627834	0.0444557	0.0423308	0.0339071	0.0468037
CDIF630erm_01869			#N/A	#N/A	#N/A	#N/A	#N/A	#N/A	#N/A	#N/A	#N/A	#N/A	#N/A	#N/A	0.00211599	0.00180509	0.00264756	0.00145441	0.017516	0.021974	0.0174425	0.0140266
CDIF630erm_01875	trxA1	thioredoxin	#N/A	#N/A	#N/A	#N/A	#N/A	#N/A	#N/A	#N/A	#N/A	#N/A	#N/A	#N/A	#N/A	#N/A	#N/A	#N/A	0.0495085	0.0475545	0.0339715	0.0299539
CDIF630erm_01876	trxB1	thioredoxin reductase	0.00382434	0.00665306	0.00269421	0.0039324	#N/A	#N/A	#N/A	#N/A	0.00333272	0.00309781	0.00262484	0.00375413	0.00603694	0.00553528	0.00462456	0.00445868	0.00905536	0.00887166	0.0114377	0.00667379
CDIF630erm_01878			0.0179812	0.00768744	0.00348399	0.0189227	0.0293469	0.0263197	0.0185264	0.0284835	0.0156885	0.0171839	0.0110625	0.0163563	0.0544226	0.0864039	0.0636278	0.0779051	0.0178696	0.0223139	0.0216412	0.0308106
CDIF630erm_01879			0.00230693	0.00444172	0.00470169	0.00410638	0.012636	0.00496691	0.0106338	0.00830777	0.00596184	0.00635255	0.00501305	0.00459689	#N/A	#N/A	#N/A	#N/A	#N/A	#N/A	#N/A	#N/A
CDIF630erm_01881	alsT	sodium:alanine symporter	0.0247615	0.0294619	0.0276249	0.0254258	0.0129857	0.0116163	0.0119649	0.017691	0.0212237	0.0176542	0.01899	0.0236468	0.0191356	0.00700975	0.0112376	0.0102016	0.0189095	0.0236102	0.0163939	0.0260374
CDIF630erm_01899			0.0164449	0.0187598	0.0327488	0.0201966	0.0319767	0.0468887	0.0212341	0.0315494	#N/A	#N/A	#N/A	#N/A	#N/A	#N/A	#N/A	#N/A	#N/A	#N/A	#N/A	#N/A
CDIF630erm_01900	mogA	molybdopterin adenylyltransferase	#N/A	#N/A	#N/A	#N/A	0.00708445	0.00519655	0.000838014	0.00151797	0.00116011	0.00118887	0.00158307	0.00088419	#N/A	#N/A	#N/A	#N/A	#N/A	#N/A	#N/A	#N/A
CDIF630erm_01906			0.0071921	0.0085843	0.0125581	0.0122273	0.0154513	0.0129685	0.0146981	0.00672974	0.0127644	0.0117996	0.00722785	0.00729334	0.0111775	0.00748452	0.00698442	0.00977624	0.0144653	0.0179019	0.0158212	0.0133491
CDIF630erm_01907			0.00301863	0.00313826	0.0032628	0.00347875	0.00702569	0.00637979	0.00257811	0.00385894	0.00371802	0.00399925	0.00297472	0.00396577	0.0033576	0.0034415	0.00354428	0.00373839	0.0035607	0.00350219	0.00223465	0.00395727
CDIF630erm_01909			0.0149871	0.0139611	0.0102786	0.0127858	0.0247551	0.0236625	0.0213083	0.0185253	0.0152734	0.0135376	0.0159197	0.0115189	0.0172271	0.0137459	0.0154292	0.0152061	0.0194067	0.0161368	0.0124943	0.0165506
CDIF630erm_01917			#N/A	#N/A	#N/A	#N/A	#N/A	#N/A	#N/A	#N/A	#N/A	#N/A	#N/A	#N/A	0.00290431	0.00201368	0.00228768	0.00260591	#N/A	#N/A	#N/A	#N/A
CDIF630erm_01921	mrp	iron-sulfur cluster carrier protein	0.03187	0.0215353	0.02583	0.0261748	0.0262986	0.0330545	0.0176033	0.0201701	0.0254695	0.0319314	0.0265477	0.0272739	0.0179432	0.0157044	0.01661	0.0175064	0.020324	0.0247535	0.0200786	0.0114358
CDIF630erm_01943	yjiM	putative 2-hydroxyacyl-CoA dehydratase	0.03126	0.0195794	0.0183524	0.0223583	0.0561218	0.0352798	0.0436732	0.0877847	0.0463992	0.0481585	0.0402075	0.0456437	0.0223113	0.0112744	0.0165768	0.0167526	0.090745	0.068282	0.06265	0.091312
CDIF630erm_01944	yjiL	putative 2-hydroxyacyl-CoA dehydratase activase	0.000938703	0.00328666	0.00285104	0.00171462	0.00954352	0.00394777	0.00351495	0.00480907	0.00461538	0.00631531	0.00858729	0.00405784	0.00184145	0.00426988	0.00153134	0.00108741	0.0176511	0.0173472	0.0139279	0.0231639
CDIF630erm_01945	cwp13	putative cell wall binding protein cwp13	0.00955594	0.00918149	0.011145	0.00892251	0.00786889	0.00645945	0.00569325	0.00422327	0.00768176	0.00839139	0.00789131	0.00645799	0.00724289	0.0090047	0.00989079	0.00500035	0.00748894	0.00974608	0.00834616	0.0141035
CDIF630erm_01961			0.00498981	0.00641497	0.00427345	0.00372575	0.00719467	0.00622226	0.0111399	0.00535063	0.00666241	0.00755597	0.004658	0.00503314	0.00481923	0.00448258	0.00493897	0.00211602	0.00787372	0.00570459	0.00172231	0.00362772
CDIF630erm_01965			0.0101328	0.010086	0.0108003	0.00680298	#N/A	#N/A	#N/A	#N/A	0.00504626	0.00619577	0.00658554	0.00390421	0.0105198	0.00802286	0.00507	0.00433072	0.0217727	0.0284879	0.0159396	0.0143976
CDIF630erm_01968			0.00770757	0.0019776	0.00210108	0.00287031	0.00397872	0.00147157	0.00306951	0.00489519	0.00303609	0.00295886	0.00433169	0.0030354	0.0017417	0.00377652	0.00224302	0.00204495	#N/A	#N/A	#N/A	#N/A
CDIF630erm_01972			0.000542896	0.00131258	0.000195993	0.00125472	#N/A	#N/A	#N/A	#N/A	0.00161642	0.00190145	0.000126212	0.00502927	0.00226083	0.00112188	0.00100717	0.00181588	#N/A	#N/A	#N/A	#N/A
CDIF630erm_01980			0.00978418	0.00769056	0.00481794	0.00644329	0.00525135	0.000875749	0.00468603	0.00978962	0.00636515	0.00606766	0.00417493	0.0048528	0.00489321	0.00377478	0.00455961	0.0026784	0.00944312	0.00590211	0.00645748	0.00814396
CDIF630erm_01991	tdh	L-threonine 3-dehydrogenase	0.00976829	0.00306772	0.00197647	0.0088197	0.00642911	0.00583472	0.00490471	0.00648015	0.00703589	0.00827494	0.00490738	0.00576956	0.00365811	0.00514999	0.00430836	0.00665156	0.0105136	0.0106232	0.0107327	0.0102854
CDIF630erm_01998	terD4	tellurium resistance protein terD	0.0294956	0.0260479	0.0259416	0.0334674	0.0238923	0.0130925	0.0255714	0.0217576	0.0343671	0.033816	0.0212238	0.0260674	0.0250232	0.0272565	0.0340188	0.0308702	0.0264208	0.0268014	0.0411484	0.0297889
CDIF630erm_01999	terD5	tellurium resistance protein terD	0.0120874	0.0169648	0.0220281	0.0136637	0.0128828	0.00985756	0.0102378	0.00849607	0.0150988	0.0167591	0.0128243	0.0142862	0.0174342	0.0177321	0.0139671	0.0147644	0.0190679	0.0259289	0.0275683	0.0250319
CDIF630erm_02010			0.00137931	0.00297701	0.00392414	0.000464654	0.00212728	0.00602696	0.000923044	0.00496034	0.0013546	0.00389723	0.00493461	0.00206714	#N/A	#N/A	#N/A	#N/A	#N/A	#N/A	#N/A	#N/A
CDIF630erm_02014			#N/A	#N/A	#N/A	#N/A	#N/A	#N/A	#N/A	#N/A	#N/A	#N/A	#N/A	#N/A	#N/A	#N/A	#N/A	#N/A	0.00570194	0.00381895	0.00322725	0.00375542
CDIF630erm_02016	cmk	cytidylate kinase	#N/A	#N/A	#N/A	#N/A	#N/A	#N/A	#N/A	#N/A	#N/A	#N/A	#N/A	#N/A	#N/A	#N/A	#N/A	#N/A	0.0026702	0.00191885	0.00142796	0.00246903
CDIF630erm_02018	ispH	4-hydroxy-3-methylbut-2-enyl diphosphate reductase	0.00535539	0.00441807	0.00088928	0.00261734	0.00359584	0.0030116	0.00401725	0.00183995	0.0026995	0.00191975	0.00216807	0.0037192	#N/A	#N/A	#N/A	#N/A	0.00419988	0.00485784	0.00297163	0.00199385
CDIF630erm_02027	metY	O-acetylhomoserine sulfhydrylase	0.00167377	0.00275792	0.00236037	0.000955679	0.00177441	0.00174041	0.00400925	0.00384972	#N/A	#N/A	#N/A	#N/A	#N/A	#N/A	#N/A	#N/A	0.00353337	0.00274504	0.0039371	0.00386948
CDIF630erm_02034	aroF2	3-deoxy-7-phosphoheptulonate synthase	0.00619367	0.00667377	0.00410207	0.00504778	0.00683492	0.00181462	0.00648104	0.0062674	0.0049977	0.00428005	0.00663304	0.00344549	#N/A	#N/A	#N/A	#N/A	#N/A	#N/A	#N/A	#N/A
CDIF630erm_02036	aroA	3-phosphoshikimate 1-carboxyvinyltransferase	#N/A	#N/A	#N/A	#N/A	0.00341839	0.00222803	0.0037518	0.00240636	#N/A	#N/A	#N/A	#N/A	#N/A	#N/A	#N/A	#N/A	0.00135684	0.0028478	0.00190997	0.00117601
CDIF630erm_02037	aroC	chorismate synthase	0.00222713	0.00276666	0.00228492	0.00252333	#N/A	#N/A	#N/A	#N/A	0.00115835	0.0205196	0.00181743	0.00114721	#N/A	#N/A	#N/A	#N/A	#N/A	#N/A	#N/A	#N/A
CDIF630erm_02040	aroK	shikimate kinase	#N/A	#N/A	#N/A	#N/A	0.00334921	0.000609452	0.00269674	0.0038539	0.00429848	0.00612058	0.00161529	0.00404483	#N/A	#N/A	#N/A	#N/A	0.00373593	0.00760803	0.00223695	0.00243226
CDIF630erm_02086			0.000872321	0.00133728	0.00261203	0.00352326	0.000518802	0.00499013	0.000487415	0.000282596	0.00248314	0.0282106	0.00706326	0.000622784	#N/A	#N/A	#N/A	#N/A	#N/A	#N/A	#N/A	#N/A
CDIF630erm_02097			#N/A	#N/A	#N/A	#N/A	0.00163543	0.00249311	0.00140328	0.00348762	0.00253445	0.00207858	0.00413548	0.00360415	#N/A	#N/A	#N/A	#N/A	0.00290617	0.00456725	0.00309665	0.000735173
CDIF630erm_02098	proX	prolyl-tRNA editing protein	#N/A	#N/A	#N/A	#N/A	0.00339769	0.00468777	0.00176464	0.00308522	0.00227293	0.0032494	0.00307859	0.00247895	0.00699857	0.00978902	0.00801629	0.00782218	#N/A	#N/A	#N/A	#N/A
CDIF630erm_02100			0.0254052	0.0115053	0.0129259	0.00979978	0.0635451	0.0734033	0.0330147	0.0323258	0.0402367	0.0368937	0.0283457	0.0469557	0.0155895	0.0438925	0.0293949	0.0309628	#N/A	#N/A	#N/A	#N/A
CDIF630erm_02103			0.00484476	0.0135056	0.00393856	0.00108668	#N/A	#N/A	#N/A	#N/A	0.00240504	0.00297157	0.00151566	0.00151737	#N/A	#N/A	#N/A	#N/A	#N/A	#N/A	#N/A	#N/A
CDIF630erm_02111	eutG	ethanolamine iron-dependent alcohol dehydrogenase	#N/A	#N/A	#N/A	#N/A	#N/A	#N/A	#N/A	#N/A	0.00344415	0.00489954	0.00311767	0.00236856	#N/A	#N/A	#N/A	#N/A	#N/A	#N/A	#N/A	#N/A
CDIF630erm_02117	eutB	ethanolamine ammonia lyase large subunit	#N/A	#N/A	#N/A	#N/A	0.0455286	0.0347994	0.00601824	0.00582152	0.0705436	0.0402434	0.0156003	0.0305343	#N/A	#N/A	#N/A	#N/A	#N/A	#N/A	#N/A	#N/A
CDIF630erm_02118	eutC	ethanolamine ammonia lyase small subunit	#N/A	#N/A	#N/A	#N/A	#N/A	#N/A	#N/A	#N/A	0.00635423	0.00581507	0.00368799	0.00323006	#N/A	#N/A	#N/A	#N/A	#N/A	#N/A	#N/A	#N/A
CDIF630erm_02119	eutL	ethanolamine carboxysome structural protein	#N/A	#N/A	#N/A	#N/A	0.003151	0.00265332	0.000884303	0.00117116	0.00765806	0.00658357	0.00516574	0.00534221	#N/A	#N/A	#N/A	#N/A	#N/A	#N/A	#N/A	#N/A
CDIF630erm_02121	eutE	ethanolamine acetaldehyde oxidoreductase	#N/A	#N/A	#N/A	#N/A	#N/A	#N/A	#N/A	#N/A	0.00673198	0.00990461	0.0119424	0.0080247	#N/A	#N/A	#N/A	#N/A	#N/A	#N/A	#N/A	#N/A
CDIF630erm_02122	eutK	ethanolamine carboxysome strutural protein	#N/A	#N/A	#N/A	#N/A	0.00475432	0.00150353	0.00266345	0.00203462	0.0114389	0.00800167	0.00786671	0.00481825	#N/A	#N/A	#N/A	#N/A	#N/A	#N/A	#N/A	#N/A
CDIF630erm_02129	eutQ	ethanolamine utilization protein	#N/A	#N/A	#N/A	#N/A	#N/A	#N/A	#N/A	#N/A	0.00737194	0.00776229	0.0081391	0.00405154	#N/A	#N/A	#N/A	#N/A	#N/A	#N/A	#N/A	#N/A
CDIF630erm_02138			#N/A	#N/A	#N/A	#N/A	#N/A	#N/A	#N/A	#N/A	0.00262256	0.00694012	0.00723623	0.00299149	#N/A	#N/A	#N/A	#N/A	0.0033812	0.00592737	0.00836354	0.00577527
CDIF630erm_02139	spoVS	stage V sporulation protein S	0.00122248	0.00182254	0.000650339	0.000773054	#N/A	#N/A	#N/A	#N/A	#N/A	#N/A	#N/A	#N/A	#N/A	#N/A	#N/A	#N/A	#N/A	#N/A	#N/A	#N/A
CDIF630erm_02141	accD	acetyl-CoA carboxylase, subunit beta	0.00388551	0.00320001	0.00190144	0.00149458	0.00291651	0.00315784	0.00223488	0.000926345	#N/A	#N/A	#N/A	#N/A	#N/A	#N/A	#N/A	#N/A	#N/A	#N/A	#N/A	#N/A
CDIF630erm_02142	accC	biotin carboxylase	0.0343812	0.0370803	0.0364136	0.0236114	0.0278178	0.0154896	0.0299613	0.032732	0.0255343	0.0294831	0.0254072	0.0279699	0.0199475	0.0142789	0.0204405	0.0169565	0.0296134	0.0249896	0.0238114	0.0247429
CDIF630erm_02143	accB	biotin carboxyl carrier protein	0.015306	0.00526862	0.00939707	0.0128615	0.0190904	0.0174117	0.0201996	0.0193994	0.0136466	0.0113083	0.00948171	0.00621662	0.0101199	0.0108231	0.00968979	0.00508503	0.0063606	0.00836672	0.00726674	0.00886868
CDIF630erm_02148			0.0889299	0.0618303	0.035223	0.0398007	0.0499815	0.0347238	0.0492602	0.0604863	0.0575461	0.0672578	0.0484295	0.0694794	0.0416478	0.0505616	0.0761394	0.0496879	0.0632374	0.0446277	0.0748503	0.0402155
CDIF630erm_02158			0.015113	0.00919794	0.0119842	0.013206	0.00714823	0.00687157	0.00806511	0.00828748	0.0175204	0.013817	0.0109896	0.0104515	0.00794824	0.00981919	0.00930247	0.00778865	0.020312	0.0238638	0.0134697	0.0208205
CDIF630erm_02174			#N/A	#N/A	#N/A	#N/A	#N/A	#N/A	#N/A	#N/A	0.000828156	0.00261946	0.00230841	0.000810491	#N/A	#N/A	#N/A	#N/A	0.000960225	0.00159567	0.00194913	0.00126639
CDIF630erm_02175			0.0131419	0.00614197	0.00513608	0.00812928	0.0149635	0.0205913	0.0144038	0.0149786	0.0155243	0.0174878	0.0131313	0.0133886	0.0112614	0.00975404	0.0100433	0.00851477	0.00713281	0.00674085	0.00464566	0.00503013
CDIF630erm_02177			#N/A	#N/A	#N/A	#N/A	0.0111823	0.00788422	0.00870116	0.00802002	0.00845071	0.00954366	0.0071589	0.010672	0.00498926	0.00226298	0.00666973	0.00278634	0.0143729	0.0115092	0.00931785	0.0084611
CDIF630erm_02178			#N/A	#N/A	#N/A	#N/A	0.00706713	0.00534643	0.00651699	0.00290434	#N/A	#N/A	#N/A	#N/A	#N/A	#N/A	#N/A	#N/A	0.00480614	0.00427946	0.00395602	0.00689802
CDIF630erm_02179	hfq	Hfq-like RNA chaperone	0.00673838	0.0108653	0.00799762	0.00334741	#N/A	#N/A	#N/A	#N/A	#N/A	#N/A	#N/A	#N/A	#N/A	#N/A	#N/A	#N/A	#N/A	#N/A	#N/A	#N/A
CDIF630erm_02184			#N/A	#N/A	#N/A	#N/A	0.00552071	0.00231889	0.0032727	0.00253851	0.00378815	0.0019537	0.00371982	0.00441335	0.00408489	0.00383312	0.00345302	0.00345414	#N/A	#N/A	#N/A	#N/A
CDIF630erm_02186			#N/A	#N/A	#N/A	#N/A	0.00455285	0.00268414	0.00441926	0.00175532	0.00446512	0.00564667	0.00368966	0.00358392	0.00453653	0.00645275	0.00521811	0.00406166	0.00576623	0.00550979	0.00476813	0.0119229
CDIF630erm_02209			0.0237595	0.0140489	0.0156083	0.017939	#N/A	#N/A	#N/A	#N/A	0.00479115	0.00424346	0.00196023	0.00112243	#N/A	#N/A	#N/A	#N/A	0.0182045	0.0264266	0.0156549	0.0138879
CDIF630erm_02241	clpB	chaperone protein	0.00378938	0.0182965	0.00644853	0.0180929	0.0203363	0.0341046	0.0099124	0.0338672	0.00492757	0.0123817	0.0140173	0.0246462	0.00899351	0.0115919	0.0193449	0.0122567	0.00203902	0.0011582	0.00476948	0.00495555
CDIF630erm_02242			#N/A	#N/A	#N/A	#N/A	#N/A	#N/A	#N/A	#N/A	#N/A	#N/A	#N/A	#N/A	0.00286009	0.00144115	0.00181454	0.00138591	#N/A	#N/A	#N/A	#N/A
CDIF630erm_02248			0.011393	0.00443375	0.00555711	0.0120357	0.0120657	0.0162015	0.0110492	0.00840907	0.0137862	0.0178161	0.013507	0.0111353	0.016348	0.0134154	0.0148811	0.013684	0.00614776	0.00548396	0.00371824	0.00511641
CDIF630erm_02270			#N/A	#N/A	#N/A	#N/A	#N/A	#N/A	#N/A	#N/A	#N/A	#N/A	#N/A	#N/A	#N/A	#N/A	#N/A	#N/A	0.0051473	0.00637125	0.016777	0.0114257
CDIF630erm_02275	lysA	diaminopimelate decarboxylase	#N/A	#N/A	#N/A	#N/A	#N/A	#N/A	#N/A	#N/A	#N/A	#N/A	#N/A	#N/A	0.00428079	0.00213939	0.00297842	0.00267127	0.0027902	0.00101987	0.00211945	0.00238673
CDIF630erm_02276	lysC	aspartokinase	#N/A	#N/A	#N/A	#N/A	#N/A	#N/A	#N/A	#N/A	#N/A	#N/A	#N/A	#N/A	0.00314127	0.00505698	0.00347758	0.0134247	#N/A	#N/A	#N/A	#N/A
CDIF630erm_02279			0.0156195	0.0203604	0.0120597	0.0114436	0.0080894	0.0101057	0.00677268	0.0120608	0.00819194	0.00945195	0.00680474	0.00941214	0.00563383	0.00523128	0.00531764	0.00426301	0.0123614	0.00937406	0.0101615	0.0103778
CDIF630erm_02282	glnS	glutamine--tRNA ligase	0.00158591	0.0124439	0.00147918	0.00348355	0.0323476	0.00601914	0.0357104	0.00402322	0.000466747	0.000645612	0.00388914	0.00256487	0.00339586	0.00294898	0.00152754	0.00198164	0.00463922	0.0032723	0.00752768	0.00537946
CDIF630erm_02284			0.00533783	0.00408376	0.00536238	0.00504287	0.0136931	0.00686803	0.00598844	0.00252427	0.00750415	0.00622531	0.0042672	0.00341495	0.00472144	0.00528176	0.00340829	0.00248784	#N/A	#N/A	#N/A	#N/A
CDIF630erm_02285			0.00213937	0.00238553	0.00358527	0.00156988	0.00205988	0.0031397	0.00294503	0.00569876	#N/A	#N/A	#N/A	#N/A	#N/A	#N/A	#N/A	#N/A	#N/A	#N/A	#N/A	#N/A
CDIF630erm_02288			0.00311309	0.0011608	0.00490476	0.00185242	#N/A	#N/A	#N/A	#N/A	0.00120153	0.0015065	0.00160357	0.00162064	#N/A	#N/A	#N/A	#N/A	#N/A	#N/A	#N/A	#N/A
CDIF630erm_02291			0.0158023	0.00907795	0.0122732	0.0183355	0.0115026	0.00819913	0.0152017	0.0196377	0.00951744	0.0118063	0.00739274	0.0199889	0.0133113	0.0115436	0.0152178	0.00977409	0.029482	0.0360334	0.0323875	0.0267986
CDIF630erm_02292			0.00914627	0.00766031	0.00684325	0.00659212	0.00949135	0.00553703	0.0113948	0.0121394	0.0107979	0.0127257	0.00817885	0.00764044	0.0109346	0.00987559	0.0105011	0.00881669	0.00458456	0.00839313	0.00573844	0.00612724
CDIF630erm_02322	xdhA4	xanthine dehydrogenase, molybdenum binding subunit	#N/A	#N/A	#N/A	#N/A	#N/A	#N/A	#N/A	#N/A	#N/A	#N/A	#N/A	#N/A	0.00250274	0.00299333	0.00698606	0.00178532	0.0060272	0.00634688	0.00589712	0.00744811
CDIF630erm_02323	xdhC3	xanthine dehydrogenase, iron-sulfur binding subunit	0.00630049	0.00439751	0.00638799	0.0065722	#N/A	#N/A	#N/A	#N/A	0.00576275	0.00597473	0.00615243	0.00659751	0.00308482	0.00314317	0.00436578	0.00566358	0.00599028	0.00670959	0.0073818	0.00468737
CDIF630erm_02324	xdhB3	xanthine dehydrogenase, FAD-binding subunit	0.0031334	0.00425869	0.00147052	0.00383614	#N/A	#N/A	#N/A	#N/A	0.0051897	0.00321314	0.00252409	0.00188697	#N/A	#N/A	#N/A	#N/A	0.0044986	0.0036532	0.00313347	0.00318146
CDIF630erm_02331	pbuG	adenine / guanine / hypoxanthine permease	#N/A	#N/A	#N/A	#N/A	#N/A	#N/A	#N/A	#N/A	0.0031263	0.00575251	0.00457074	0.00290297	#N/A	#N/A	#N/A	#N/A	#N/A	#N/A	#N/A	#N/A
CDIF630erm_02335	tal1	transaldolase	0.00182717	0.0010737	0.00218384	0.0024438	#N/A	#N/A	#N/A	#N/A	0.000951721	0.00206875	0.00221338	0.00174016	0.00236236	0.00378927	0.00235287	0.00281241	0.00217176	0.00259078	0.0021102	0.00182532
CDIF630erm_02343	bipA	GTP-binding protein BipA	0.00907706	0.0088164	0.00550813	0.00737052	0.00838542	0.00844139	0.00585136	0.00812567	#N/A	#N/A	#N/A	#N/A	0.00875753	0.00586745	0.00639104	0.00502496	0.011465	0.00969317	0.00776143	0.00712044
CDIF630erm_02347	thrC	threonine synthase	0.0129079	0.00286205	0.00408447	0.00737138	0.0114018	0.00885004	0.0121077	0.0127432	0.0212962	0.0275398	0.0112869	0.0108188	0.0132034	0.0247579	0.0105886	0.00934133	0.00611045	0.00968963	0.00489062	0.0149994
CDIF630erm_02348	thrB	homoserine kinase	0.00489775	0.00447446	0.00291527	0.0056451	0.00515246	0.00549994	0.00629765	0.00652285	0.00655026	0.00607129	0.00543141	0.0063512	0.0057651	0.00722209	0.00666455	0.00952877	0.0018009	0.00397583	0.00395728	0.00452616
CDIF630erm_02349			0.0103264	0.00403328	0.00242162	0.00749681	0.00620019	0.00277154	0.00521081	0.00461072	0.00955534	0.00844565	0.00590655	0.0064679	0.00679738	0.00696998	0.00731151	0.00548385	0.00823163	0.00770978	0.00661915	0.00635671
CDIF630erm_02355			#N/A	#N/A	#N/A	#N/A	#N/A	#N/A	#N/A	#N/A	0.00486892	0.00118095	0.000214549	0.00198349	#N/A	#N/A	#N/A	#N/A	#N/A	#N/A	#N/A	#N/A
CDIF630erm_02359	ispG	4-hydroxy-3-methylbut-2-en-1-yl diphosphate synthase	#N/A	#N/A	#N/A	#N/A	#N/A	#N/A	#N/A	#N/A	#N/A	#N/A	#N/A	#N/A	#N/A	#N/A	#N/A	#N/A	0.00257833	0.0039191	0.0025938	0.012664
CDIF630erm_02360			#N/A	#N/A	#N/A	#N/A	#N/A	#N/A	#N/A	#N/A	#N/A	#N/A	#N/A	#N/A	#N/A	#N/A	#N/A	#N/A	0.000379523	0.000404358	0.00473441	0.00452156
CDIF630erm_02361	dxr	1-deoxy-D-xylulose 5-phosphate reductoisomerase	#N/A	#N/A	#N/A	#N/A	#N/A	#N/A	#N/A	#N/A	#N/A	#N/A	#N/A	#N/A	#N/A	#N/A	#N/A	#N/A	0.00382273	0.00383635	0.000784764	0.00189405
CDIF630erm_02366	uppS1	undecaprenyl pyrophosphate synthetase	0.0070414	0.00263023	0.00340753	0.00816526	0.00509207	0.00680051	0.00239334	0.0081744	0.00877957	0.00413905	0.00508181	0.0068583	#N/A	#N/A	#N/A	#N/A	0.00401739	0.00265246	0.00672041	0.00345531
CDIF630erm_02368	rrf	ribosome-recycling factor	0.0728881	0.0192621	0.00831762	0.0721042	0.0715561	0.0696781	0.0452371	0.0501321	0.0618628	0.0485263	0.0357356	0.0480967	0.0364098	0.0430732	0.0308423	0.0585376	0.0521239	0.0396215	0.0518955	0.0294892
CDIF630erm_02369	pyrH	uridylate kinase	0.00554041	0.00414307	0.00472374	0.00682608	0.00552486	0.003743	0.00245849	0.00215664	0.0105428	0.00989921	0.0052435	0.00627464	0.00535165	0.00449761	0.00326726	0.0030831	0.00941819	0.00819162	0.00852294	0.00839466
CDIF630erm_02370	tsf	elongation factor ts (EF-ts)	0.191204	0.169763	0.165444	0.125337	0.145019	0.117726	0.137411	0.137555	0.186402	0.194591	0.193202	0.19484	0.157847	0.162528	0.147647	0.144554	0.208979	0.201026	0.133791	0.181384
CDIF630erm_02371	rpsB	30S ribosomal protein S2	0.149581	0.173741	0.125751	0.0981917	0.153091	0.15852	0.118872	0.134507	0.106889	0.124938	0.142322	0.126164	0.0691525	0.113796	0.105477	0.101982	0.146536	0.154061	0.142803	0.165826
CDIF630erm_02383			#N/A	#N/A	#N/A	#N/A	#N/A	#N/A	#N/A	#N/A	#N/A	#N/A	#N/A	#N/A	#N/A	#N/A	#N/A	#N/A	0.00660385	0.0068659	0.00658417	0.00958666
CDIF630erm_02385			0.00596756	0.00675581	0.00910577	0.00999605	0.00515118	0.00616796	0.0038917	0.00400871	0.00749349	0.00724095	0.00473527	0.00310718	0.00453472	0.00577181	0.00291755	0.0065522	0.00242791	0.00475533	0.00253349	0.0018542
CDIF630erm_02387	thiH2	2-iminoacetate synthase	0.0109771	0.0105615	0.00301397	0.0065992	0.00701286	0.00985683	0.00844047	0.0110015	0.00985335	0.00776828	0.00483328	0.00579074	0.0149866	0.0117674	0.0177723	0.0193549	0.00539731	0.00606457	0.00408423	0.00356627
CDIF630erm_02389			0.0118483	0.0125901	0.0128882	0.00846552	0.0319474	0.0351082	0.032275	0.0323511	0.0142481	0.0171903	0.0118888	0.012417	0.013423	0.00879097	0.0118699	0.00951811	0.00262707	0.00327233	0.00153191	0.00831744
CDIF630erm_02400	hcp	hydroxylamine reductase	0.0102297	0.00425885	0.00379027	0.0148244	0.021098	0.0206865	0.0255652	0.023612	0.0319588	0.0296835	0.0222899	0.0264592	0.014797	0.0111635	0.0147322	0.0128516	0.00898094	0.00329912	0.00377713	0.0024507
CDIF630erm_02401			0.00134891	0.0183117	0.00143831	0.000861315	0.00146056	0.00441539	0.0020136	0.00351592	0.00451997	0.00538892	0.00236592	0.00405579	0.00220033	0.00241352	0.0016457	0.00369059	#N/A	#N/A	#N/A	#N/A
CDIF630erm_02405			#N/A	#N/A	#N/A	#N/A	#N/A	#N/A	#N/A	#N/A	#N/A	#N/A	#N/A	#N/A	#N/A	#N/A	#N/A	#N/A	0.00326134	0.00816505	0.00366515	0.00128214
CDIF630erm_02406			0.00472079	0.00380135	0.00447743	0.00424452	0.0297449	0.0251714	0.0237934	0.0190554	0.0199726	0.0201349	0.0178141	0.0166072	0.00743607	0.00694629	0.0059487	0.0069126	0.021995	0.0197071	0.0406818	0.0229136
CDIF630erm_02409			0.00926878	0.00858109	0.00860394	0.00685726	0.0298154	0.0223617	0.0209618	0.0170154	0.0244091	0.0235448	0.0201394	0.0215571	0.00595968	0.00437333	0.00448549	0.00459064	0.0364474	0.0354897	0.0286423	0.0273841
CDIF630erm_02413			0.0156386	0.00284368	0.00225294	0.013483	0.00281111	0.00165876	0.0020507	0.00139027	0.00507086	0.00648909	0.00359448	0.00367902	#N/A	#N/A	#N/A	#N/A	0.0229524	0.0268389	0.0249605	0.0350488
CDIF630erm_02421	pgmB1	beta-phosphoglucomutase	0.0303601	0.00942273	0.00603191	0.0225175	0.0276065	0.0116155	0.0211262	0.0273559	0.0193295	0.0197063	0.0139739	0.0178338	0.0243558	0.0177052	0.0229351	0.0215331	0.0257024	0.021659	0.0216654	0.0191398
CDIF630erm_02423			0.00156815	0.00162583	0.0002427	0.00565797	#N/A	#N/A	#N/A	#N/A	#N/A	#N/A	#N/A	#N/A	#N/A	#N/A	#N/A	#N/A	#N/A	#N/A	#N/A	#N/A
CDIF630erm_02425			0.0167059	0.0194032	0.0186467	0.0197117	0.0110946	0.0121661	0.00915868	0.0072679	0.0120093	0.0181844	0.0228403	0.0156416	0.00648341	0.0106033	0.00542342	0.00556618	0.0134457	0.0144165	0.0123401	0.0369625
CDIF630erm_02427	ftnA	bacterial non-heme ferritin	0.0257673	0.0231061	0.0490603	0.0367497	#N/A	#N/A	#N/A	#N/A	0.0253588	0.0253542	0.0149073	0.0144519	#N/A	#N/A	#N/A	#N/A	0.0202553	0.0221483	0.0470241	0.0164984
CDIF630erm_02437			0.0020803	0.00198769	0.000926777	0.000692411	#N/A	#N/A	#N/A	#N/A	#N/A	#N/A	#N/A	#N/A	#N/A	#N/A	#N/A	#N/A	#N/A	#N/A	#N/A	#N/A
CDIF630erm_02444			0.00418515	0.00431693	0.00289346	0.00339812	#N/A	#N/A	#N/A	#N/A	0.00405059	0.0018407	0.00178537	0.000674619	#N/A	#N/A	#N/A	#N/A	#N/A	#N/A	#N/A	#N/A
CDIF630erm_02446	cynT	carbonic anhydrase	#N/A	#N/A	#N/A	#N/A	#N/A	#N/A	#N/A	#N/A	0.00390476	0.00691516	0.0117773	0.00899913	#N/A	#N/A	#N/A	#N/A	#N/A	#N/A	#N/A	#N/A
CDIF630erm_02460			#N/A	#N/A	#N/A	#N/A	0.00189597	0.00613241	0.00220049	0.00333421	#N/A	#N/A	#N/A	#N/A	#N/A	#N/A	#N/A	#N/A	#N/A	#N/A	#N/A	#N/A
CDIF630erm_02462			0.00522274	0.0141398	0.0112348	0.0060005	#N/A	#N/A	#N/A	#N/A	#N/A	#N/A	#N/A	#N/A	#N/A	#N/A	#N/A	#N/A	#N/A	#N/A	#N/A	#N/A
CDIF630erm_02478	asnC	asparagine--tRNA ligase	0.0330675	0.0419268	0.0306246	0.0328836	0.0414676	0.029973	0.0441887	0.0418264	0.03498	0.0341846	0.0260317	0.0299242	0.0118077	0.0074344	0.0212955	0.0233619	0.0585178	0.037599	0.0398184	0.0351337
CDIF630erm_02484			0.00205302	0.00323173	0.00216222	0.000546069	#N/A	#N/A	#N/A	#N/A	0.00173474	0.0036361	0.0206267	0.00233607	#N/A	#N/A	#N/A	#N/A	#N/A	#N/A	#N/A	#N/A
CDIF630erm_02487	eam	glutamate 2,3-aminomutase	#N/A	#N/A	#N/A	#N/A	0.00184403	0.00339474	0.00270784	0.00461877	#N/A	#N/A	#N/A	#N/A	0.00395127	0.00261554	0.00496127	0.00391412	#N/A	#N/A	#N/A	#N/A
CDIF630erm_02493			#N/A	#N/A	#N/A	#N/A	0.00492421	0.00996197	0.0078802	0.00547564	0.00339801	0.0077355	0.0100511	0.0101255	0.00649652	0.00576142	0.00519915	0.00380429	0.00697021	0.00388346	0.00403623	0.00803008
CDIF630erm_02495	ampP	xaa-pro aminopeptidase	0.013232	0.0118198	0.00339907	0.0111433	0.00383015	0.00805771	0.00452457	0.00782639	0.00491796	0.00497775	0.00556516	0.00556259	0.0127372	0.00792976	0.0110971	0.00521547	0.0171138	0.0182551	0.0194147	0.0144988
CDIF630erm_02497	prsA1	peptidyl-prolyl cis-trans isomerase, PpiC-type	#N/A	#N/A	#N/A	#N/A	#N/A	#N/A	#N/A	#N/A	#N/A	#N/A	#N/A	#N/A	#N/A	#N/A	#N/A	#N/A	0.0284515	0.0165947	0.0095349	0.00754361
CDIF630erm_02503	fruABC	PTS system, fructose-specific IIABC component	0.0433249	0.0509395	0.0503346	0.0477474	0.0373832	0.0284444	0.0364097	0.0386461	0.0422306	0.0416229	0.0473599	0.0493885	0.0186179	0.021813	0.0167218	0.0163712	0.0362931	0.0437669	0.0511634	0.0436313
CDIF630erm_02504	fruK	fructose 1-phosphate kinase	0.0306074	0.0212337	0.0140416	0.0289857	0.0155361	0.0179454	0.0148556	0.0131808	0.0171401	0.0263639	0.0246081	0.0154897	0.00828004	0.00794646	0.00556687	0.0081783	0.0195869	0.0267805	0.0201779	0.0234918
CDIF630erm_02516			#N/A	#N/A	#N/A	#N/A	#N/A	#N/A	#N/A	#N/A	#N/A	#N/A	#N/A	#N/A	0.0140698	0.000731604	0.00782609	0.00228346	#N/A	#N/A	#N/A	#N/A
CDIF630erm_02542			0.00249359	0.00278389	0.0032661	0.00136135	0.00505875	0.00536877	0.00713993	0.00625546	0.00312488	0.00255807	0.003894	0.00506335	0.00197825	0.00276742	0.00306217	0.00499892	#N/A	#N/A	#N/A	#N/A
CDIF630erm_02557	rpe1	ribulose-phosphate 3-epimerase	#N/A	#N/A	#N/A	#N/A	#N/A	#N/A	#N/A	#N/A	0.00306066	0.0040947	0.0040242	0.00381491	0.00115495	0.00154828	0.00241296	0.000828301	0.000739405	0.00268807	0.000776236	0.000285565
CDIF630erm_02558	rpiB1	ribose-5-phosphate isomerase	0.0212771	0.0156311	0.0120212	0.0202001	0.0221177	0.0227875	0.0185798	0.0101526	0.0217302	0.0230414	0.0228708	0.0295622	0.017872	0.023955	0.0210422	0.0203178	0.00998741	0.0159148	0.0102099	0.0149489
CDIF630erm_02559	tkt*1	transketolase, C-terminal section	0.155082	0.13601	0.166145	0.156926	0.138033	0.123903	0.143005	0.135441	0.15591	0.177072	0.163544	0.161087	0.1168	0.153153	0.159821	0.147512	0.17262	0.195565	0.139304	0.147711
CDIF630erm_02560	tkt1	transketolase, N-terminal section	0.129204	0.124526	0.0976529	0.136467	0.0933271	0.0615174	0.0768396	0.0775105	0.124469	0.137843	0.109004	0.105099	0.0877717	0.0921364	0.0915656	0.105746	0.08173	0.0945178	0.11964	0.119795
CDIF630erm_02561			#N/A	#N/A	#N/A	#N/A	#N/A	#N/A	#N/A	#N/A	#N/A	#N/A	#N/A	#N/A	0.00351948	0.00317164	0.00183037	0.0033991	#N/A	#N/A	#N/A	#N/A
CDIF630erm_02562	xpdH1	xylitol-phosphate dehydrogenase	#N/A	#N/A	#N/A	#N/A	#N/A	#N/A	#N/A	#N/A	#N/A	#N/A	#N/A	#N/A	0.00312721	0.00360117	0.00435549	0.0037365	#N/A	#N/A	#N/A	#N/A
CDIF630erm_02564			#N/A	#N/A	#N/A	#N/A	#N/A	#N/A	#N/A	#N/A	#N/A	#N/A	#N/A	#N/A	0.00466052	0.00480315	0.00235642	0.00469294	#N/A	#N/A	#N/A	#N/A
CDIF630erm_02567	tal2	transaldolase	0.0685151	0.0740564	0.0787102	0.0457856	0.0582786	0.0476684	0.0440455	0.0505094	0.0578483	0.0729552	0.0693847	0.0710324	0.0529924	0.0434571	0.0418612	0.0373873	0.083164	0.0827324	0.0646329	0.0894063
CDIF630erm_02568	xpt	xanthine phosphoribosyltransferase	#N/A	#N/A	#N/A	#N/A	0.0191985	0.012322	0.00972148	0.00609754	0.0126971	0.0126783	0.0062952	0.00188513	0.0225207	0.0105531	0.020799	0.00848804	0.00788303	0.0183985	0.0261538	0.0184996
CDIF630erm_02570	mtlD	mannitol-1-phosphate 5-dehydrogenase	#N/A	#N/A	#N/A	#N/A	#N/A	#N/A	#N/A	#N/A	#N/A	#N/A	#N/A	#N/A	0.0031037	0.00214105	0.00499942	0.00565224	#N/A	#N/A	#N/A	#N/A
CDIF630erm_02571	mtlF	PTS system, mannitol-specific, EIIA component	#N/A	#N/A	#N/A	#N/A	#N/A	#N/A	#N/A	#N/A	#N/A	#N/A	#N/A	#N/A	0.00316067	0.00273188	0.00149079	0.00191766	#N/A	#N/A	#N/A	#N/A
CDIF630erm_02574	guaB	IMP dehydrogenase	0.0658134	0.0767743	0.0796399	0.0736679	0.0445738	0.0561046	0.0354843	0.0374592	0.0858041	0.0950673	0.0962071	0.0916636	0.0803402	0.0848323	0.0708423	0.0625066	0.102918	0.103091	0.097993	0.100292
CDIF630erm_02575			#N/A	#N/A	#N/A	#N/A	#N/A	#N/A	#N/A	#N/A	#N/A	#N/A	#N/A	#N/A	#N/A	#N/A	#N/A	#N/A	0.00337385	0.00414348	0.00346236	0.000603449
CDIF630erm_02577	gbd	NAD-dependent 4-hydroxybutyrate dehydrogenase	#N/A	#N/A	#N/A	#N/A	#N/A	#N/A	#N/A	#N/A	#N/A	#N/A	#N/A	#N/A	#N/A	#N/A	#N/A	#N/A	0.00485068	0.00197302	0.00336498	0.00239829
CDIF630erm_02578	cat2	4-hydroxybutyryl-CoA:coenzyme A transferase	#N/A	#N/A	#N/A	#N/A	#N/A	#N/A	#N/A	#N/A	0.000901195	0.00340757	0.00131601	0.00406388	#N/A	#N/A	#N/A	#N/A	0.00401166	0.00231512	0.00356395	0.0209587
CDIF630erm_02580	abfD	bifunctional 4-hydroxybutyryl-CoA dehydratase / vinylacetyl-CoA-delta-isomerase	#N/A	#N/A	#N/A	#N/A	#N/A	#N/A	#N/A	#N/A	0.00280321	0.00263667	0.00311351	0.00346465	#N/A	#N/A	#N/A	#N/A	0.00418933	0.00136384	0.00422691	0.00456401
CDIF630erm_02581	sucD	succinate-semialdehyde dehydrogenase (acetylating)	#N/A	#N/A	#N/A	#N/A	#N/A	#N/A	#N/A	#N/A	#N/A	#N/A	#N/A	#N/A	#N/A	#N/A	#N/A	#N/A	0.0228861	0.0100117	0.0234799	0.00607242
CDIF630erm_02587	grdD	glycine reductase complex, component C subunit alpha	#N/A	#N/A	#N/A	#N/A	#N/A	#N/A	#N/A	#N/A	#N/A	#N/A	#N/A	#N/A	0.00112667	0.0034528	0.00123734	0.0012579	#N/A	#N/A	#N/A	#N/A
CDIF630erm_02588	grdC	glycine reductase complex, component C subunit beta	0.00421139	0.0100416	0.00268462	0.00428845	#N/A	#N/A	#N/A	#N/A	#N/A	#N/A	#N/A	#N/A	0.00767828	0.00908647	0.00261122	0.0123056	#N/A	#N/A	#N/A	#N/A
CDIF630erm_02589	grdB	glycine reductase complex, component B gamma subunit (selenocysteine)	0.0143892	0.0162333	0.0091813	0.00633057	#N/A	#N/A	#N/A	#N/A	#N/A	#N/A	#N/A	#N/A	0.00825364	0.0114089	0.0114967	0.0157539	#N/A	#N/A	#N/A	#N/A
CDIF630erm_02592	grdA	glycine reductase complex, selenoprotein A (selenocysteine)	#N/A	#N/A	#N/A	#N/A	#N/A	#N/A	#N/A	#N/A	#N/A	#N/A	#N/A	#N/A	0.00612739	0.00589703	0.00706036	0.00514237	#N/A	#N/A	#N/A	#N/A
CDIF630erm_02594	grdE	glycine reductase complex, component B subunits alpha and beta (Selenoprotein PB alpha / beta)	0.0129116	0.0118116	0.00674367	0.00963585	#N/A	#N/A	#N/A	#N/A	#N/A	#N/A	#N/A	#N/A	0.0106959	0.0125692	0.0109883	0.0212525	#N/A	#N/A	#N/A	#N/A
CDIF630erm_02595	trxA2	thioredoxin	#N/A	#N/A	#N/A	#N/A	#N/A	#N/A	#N/A	#N/A	#N/A	#N/A	#N/A	#N/A	0.00618324	0.00420035	0.00702834	0.00847994	#N/A	#N/A	#N/A	#N/A
CDIF630erm_02596	trxB3	thioredoxin reductase	#N/A	#N/A	#N/A	#N/A	#N/A	#N/A	#N/A	#N/A	#N/A	#N/A	#N/A	#N/A	0.00399001	0.00328401	0.00242984	0.00287496	#N/A	#N/A	#N/A	#N/A
CDIF630erm_02599			#N/A	#N/A	#N/A	#N/A	#N/A	#N/A	#N/A	#N/A	#N/A	#N/A	#N/A	#N/A	#N/A	#N/A	#N/A	#N/A	0.00640544	0.0103106	0.00669872	0.00925202
CDIF630erm_02600			#N/A	#N/A	#N/A	#N/A	#N/A	#N/A	#N/A	#N/A	#N/A	#N/A	#N/A	#N/A	#N/A	#N/A	#N/A	#N/A	0.0024827	0.00246643	0.0025762	0.00599638
CDIF630erm_02605			0.0169753	0.0190421	0.0230412	0.0182161	0.0162202	0.0122168	0.00993023	0.0128432	0.0196654	0.0152627	0.0113339	0.0111686	0.00815452	0.00764022	0.00663905	0.00656517	0.0345237	0.0432161	0.0616596	0.0367584
CDIF630erm_02606			#N/A	#N/A	#N/A	#N/A	#N/A	#N/A	#N/A	#N/A	#N/A	#N/A	#N/A	#N/A	#N/A	#N/A	#N/A	#N/A	0.00502114	0.00511091	0.00330111	0.00602347
CDIF630erm_02609			#N/A	#N/A	#N/A	#N/A	0.0266566	0.0275078	0.0323404	0.0128387	0.0305208	0.0260227	0.0259793	0.0267031	#N/A	#N/A	#N/A	#N/A	0.031186	0.0213869	0.0429054	0.0809047
CDIF630erm_02619			#N/A	#N/A	#N/A	#N/A	0.00171622	0.00140668	0.0015688	0.00177263	0.00233774	0.00313432	0.00288232	0.00302227	0.00145257	0.00280006	0.00168444	0.00341758	0.00372367	0.00274401	0.00411174	0.00657114
CDIF630erm_02631			0.0047382	0.00477348	0.00130525	0.009695	0.0119331	0.0116687	0.00227263	0.0125273	0.00309382	0.00227935	0.0253091	0.00908165	0.00173653	0.0255966	0.000864038	0.00356236	#N/A	#N/A	#N/A	#N/A
CDIF630erm_02633			#N/A	#N/A	#N/A	#N/A	0.00996982	0.00688278	0.00798018	0.00572301	0.00594429	0.00712734	0.00240621	0.00646593	#N/A	#N/A	#N/A	#N/A	#N/A	#N/A	#N/A	#N/A
CDIF630erm_02638			#N/A	#N/A	#N/A	#N/A	0.0124213	0.00250291	0.012424	0.0101819	0.00518041	0.00650564	0.00793505	0.00916437	0.00659245	0.00341231	0.00775349	0.00373667	#N/A	#N/A	#N/A	#N/A
CDIF630erm_02645	dut	dUTP diphosphatase	0.00929691	0.00630163	0.00649258	0.00936556	0.00224465	0.0048584	0.003516	0.00547823	0.00690819	0.00485101	0.00564652	0.0107469	0.00261241	0.00351726	0.00369961	0.0038797	0.0126031	0.0104003	0.00802023	0.0134323
CDIF630erm_02647			#N/A	#N/A	#N/A	#N/A	0.00279582	0.00187384	0.000833434	0.00215163	#N/A	#N/A	#N/A	#N/A	#N/A	#N/A	#N/A	#N/A	#N/A	#N/A	#N/A	#N/A
CDIF630erm_02648			0.00249443	0.0027698	0.00205482	0.0031335	#N/A	#N/A	#N/A	#N/A	0.00365449	0.0032382	0.00184741	0.00426144	0.0057464	0.00792539	0.00866838	0.00935599	#N/A	#N/A	#N/A	#N/A
CDIF630erm_02650			#N/A	#N/A	#N/A	#N/A	#N/A	#N/A	#N/A	#N/A	0.00328785	0.00302594	0.00627751	0.00104462	0.00237915	0.00349709	0.00159518	0.00502068	#N/A	#N/A	#N/A	#N/A
CDIF630erm_02652	ppdK	pyruvate phosphate dikinase	0.0275895	0.0266183	0.0300111	0.0221145	0.0452272	0.0376915	0.0445113	0.052184	0.0362771	0.0317	0.0321775	0.0276284	0.0270842	0.0202371	0.0158667	0.0181854	0.00992065	0.014516	0.00966594	0.0152158
CDIF630erm_02653			0.0049316	0.00668018	0.00604504	0.00419504	0.00387754	0.00650146	0.0021818	0.00279426	0.00382064	0.00624183	0.0033293	0.0115312	0.00338098	0.00672119	0.00346666	0.00247673	0.00642949	0.0055806	0.00281052	0.00850855
CDIF630erm_02654			0.00198689	0.00302036	0.00366409	0.00323345	#N/A	#N/A	#N/A	#N/A	#N/A	#N/A	#N/A	#N/A	#N/A	#N/A	#N/A	#N/A	#N/A	#N/A	#N/A	#N/A
CDIF630erm_02675	glyS	glycine--tRNA ligase, beta subunit	0.0458289	0.0572416	0.0388123	0.0345405	0.0590468	0.0590658	0.0751557	0.0828848	0.042305	0.047448	0.0533241	0.0600407	0.0461097	0.0444911	0.0581226	0.0470393	0.0657495	0.0557719	0.0287206	0.052225
CDIF630erm_02676	glyQ	glycine--tRNA ligase, alpha subunit	0.0598928	0.0682718	0.0638769	0.0621252	0.0855773	0.076598	0.0919496	0.0818697	0.0769324	0.0782881	0.0661953	0.0719801	0.0520286	0.0410675	0.052496	0.0395721	0.0444271	0.0491939	0.0598849	0.0384472
CDIF630erm_02677			0.0415837	0.0363608	0.0635414	0.0434656	0.0454283	0.0421044	0.0278545	0.0290247	0.02793	0.0274055	0.0244849	0.023361	0.0160064	0.0181169	0.0165231	0.0159867	0.0101336	0.0103167	0.0226836	0.010788
CDIF630erm_02681	era	GTP-binding protein Era	0.00294794	0.00517764	0.00439245	0.00742511	0.00270033	0.00153496	0.00140761	0.00462354	0.00280799	0.00295458	0.00549997	0.00128416	0.00308169	0.00217993	0.00146672	0.0016809	0.0113723	0.0188602	0.0104193	0.00577636
CDIF630erm_02682	cdd1	cytidine deaminase	#N/A	#N/A	#N/A	#N/A	#N/A	#N/A	#N/A	#N/A	#N/A	#N/A	#N/A	#N/A	#N/A	#N/A	#N/A	#N/A	0.000328254	0.00106743	0.000967232	0.00878862
CDIF630erm_02688			0.00716778	0.0134608	0.0124328	0.00479103	0.014688	0.0169701	0.011351	0.00959336	0.00843676	0.00476451	0.0040488	0.00711359	0.00877427	0.00743002	0.00572139	0.00504492	0.00582424	0.00381207	0.00373592	0.00635808
CDIF630erm_02690			0.0413819	0.0131169	0.0144233	0.0366332	0.0563535	0.0439371	0.0454072	0.0495369	0.0338845	0.0460025	0.0463895	0.0535035	0.0376608	0.0362971	0.0337899	0.0357607	0.0556848	0.0468457	0.0366279	0.0466959
CDIF630erm_02691	rpsU	30S ribosomal protein S21	0.0392383	0.0504773	0.0239405	0.0341161	0.0308148	0.0729509	0.0515453	0.0564993	0.0451687	0.037811	0.0438272	0.051862	0.0212148	0.0219751	0.0295543	0.0194825	0.0496005	0.038397	0.0535759	0.070539
CDIF630erm_02692			0.0393035	0.0196616	0.0153179	0.02522	0.0245784	0.0274288	0.0154037	0.0318389	0.0290399	0.034217	0.0359928	0.0382847	0.0172835	0.0202711	0.0155432	0.0218353	0.0229064	0.0190464	0.0160208	0.0234292
CDIF630erm_02693	mtaB	threonylcarbamoyladenosine tRNA methylthiotransferase	#N/A	#N/A	#N/A	#N/A	0.0258223	0.0389559	0.0147377	0.0329314	#N/A	#N/A	#N/A	#N/A	#N/A	#N/A	#N/A	#N/A	0.00836684	0.0096815	0.0037956	0.00809962
CDIF630erm_02697			#N/A	#N/A	#N/A	#N/A	#N/A	#N/A	#N/A	#N/A	#N/A	#N/A	#N/A	#N/A	#N/A	#N/A	#N/A	#N/A	0.00218792	0.00206227	0.00456594	0.000284957
CDIF630erm_02698			#N/A	#N/A	#N/A	#N/A	#N/A	#N/A	#N/A	#N/A	#N/A	#N/A	#N/A	#N/A	#N/A	#N/A	#N/A	#N/A	0.00273671	0.00232153	0.000645677	0.00118563
CDIF630erm_02702			0.00377017	0.00515002	0.00386875	0.00531506	#N/A	#N/A	#N/A	#N/A	0.00719754	0.00496101	0.00753004	0.0033293	0.0102435	0.00165868	0.012866	0.00901615	0.00505033	0.00546178	0.00337972	0.00542613
CDIF630erm_02705	glcK	glucokinase	0.00526867	0.00272562	0.00459934	0.0032366	0.00249636	0.00188628	0.0039199	0.00477155	0.00208336	0.00539619	0.00606174	0.00477587	#N/A	#N/A	#N/A	#N/A	0.00862278	0.00907517	0.0064415	0.00408655
CDIF630erm_02706	dnaJ	chaperone protein DnaJ	#N/A	#N/A	#N/A	#N/A	0.00476325	0.0165655	0.00443214	0.0103889	#N/A	#N/A	#N/A	#N/A	0.000802435	0.00165129	0.00284031	0.00162898	#N/A	#N/A	#N/A	#N/A
CDIF630erm_02707	dnaK	chaperone protein DnaK	0.164935	0.156249	0.193546	0.128559	0.283889	0.330372	0.276469	0.314283	0.201293	0.206375	0.234563	0.216925	0.318324	0.326011	0.286231	0.334497	0.114487	0.113935	0.101637	0.105875
CDIF630erm_02708	grpE	protein grpE (HSP-70 cofactor)	0.0478867	0.0587534	0.058827	0.0446735	0.101063	0.110931	0.0997666	0.0914535	0.0533902	0.0679257	0.0642698	0.0602654	0.101205	0.130103	0.101814	0.0971549	0.0282412	0.0362785	0.0313717	0.0286571
CDIF630erm_02709	hrcA	transcriptional regulator, heat-inducible repressor HrcA	#N/A	#N/A	#N/A	#N/A	0.00240017	0.00184902	0.00224192	0.00209305	#N/A	#N/A	#N/A	#N/A	0.00407584	0.00583364	0.00212501	0.00318851	0.00162238	0.00157311	0.000888113	0.000954048
CDIF630erm_02713	lepA	elongation factor 4	0.00462452	0.0173796	0.032719	0.00445876	0.00339769	0.00458568	0.0222387	0.00270955	0.0201421	0.00564081	0.00317579	0.00316624	0.0050969	0.00243981	0.00884553	0.00207306	0.00398879	0.00482734	0.00810622	0.0132603
CDIF630erm_02722			#N/A	#N/A	#N/A	#N/A	#N/A	#N/A	#N/A	#N/A	#N/A	#N/A	#N/A	#N/A	#N/A	#N/A	#N/A	#N/A	0.00281234	0.00226487	0.00306094	0.00106208
CDIF630erm_02728	ung	uracil-DNA glycosylase (UDG)	0.00753294	0.0113966	0.00735831	0.00787671	0.00568872	0.00349969	0.00593688	0.00415426	0.00798083	0.00926881	0.00465624	0.0059054	0.0107123	0.00448285	0.0073121	0.00807962	0.0060704	0.00723475	0.00760784	0.00983816
CDIF630erm_02738	pmi	mannose-6-phosphate isomerase	#N/A	#N/A	#N/A	#N/A	0.00777025	0.00576896	0.00943718	0.0094236	0.00708692	0.00810529	0.00546588	0.010491	0.00661424	0.00542449	0.0102125	0.00576799	0.00622291	0.00611355	0.00386853	0.00578076
CDIF630erm_02742	selA	L-seryl-tRNA(Sec) selenium transferase	0.00813171	0.0061793	0.00777283	0.00753773	0.0106552	0.00804907	0.0102322	0.00885106	0.00535548	0.00480631	0.0110613	0.00584219	0.00267938	0.00181249	0.0076404	0.00209854	0.00782008	0.00864847	0.00503123	0.00783321
CDIF630erm_02745	dacF4	serine-type D-ala-D-ala carboxypeptidase	0.0026627	0.00177536	0.00294435	0.0018247	#N/A	#N/A	#N/A	#N/A	#N/A	#N/A	#N/A	#N/A	#N/A	#N/A	#N/A	#N/A	0.00359512	0.00281442	0.00270223	0.00328832
CDIF630erm_02747	argH	argininosuccinate lyase	0.0113496	0.00931576	0.00386084	0.00156291	0.00464451	0.00736551	0.0033347	0.0209921	0.00315723	0.00333079	0.00376253	0.00475234	0.0352015	0.00307074	0.000783828	0.00134561	0.00492068	0.00299532	0.00383567	0.00227122
CDIF630erm_02749	ycsE	putative 5-amino-6-(5-phospho-D-ribitylamino)uracil phosphatase	#N/A	#N/A	#N/A	#N/A	#N/A	#N/A	#N/A	#N/A	#N/A	#N/A	#N/A	#N/A	#N/A	#N/A	#N/A	#N/A	0.00321864	0.00406953	0.00297704	0.00264161
CDIF630erm_02750			0.00500033	0.0157932	0.0184237	0.00437512	0.00484875	0.00603198	0.00397711	0.00280161	0.00430143	0.00785918	0.00503022	0.00883595	0.00592101	0.0117629	0.0226766	0.00405891	0.0146601	0.00331959	0.0176161	0.00259002
CDIF630erm_02758	pagL	phospho-alpha-glucosidase	0.00367556	0.0291372	0.00430082	0.00350571	#N/A	#N/A	#N/A	#N/A	0.00776539	0.0108298	0.00668654	0.00387609	#N/A	#N/A	#N/A	#N/A	#N/A	#N/A	#N/A	#N/A
CDIF630erm_02762	yjgF	2-iminobutanoate / 2-iminopropanoate deaminase	0.164808	0.0559099	0.0357464	0.170181	0.17407	0.102655	0.150704	0.133856	0.139389	0.15015	0.141214	0.147578	0.142661	0.142157	0.127334	0.135472	0.145526	0.11955	0.219495	0.10877
CDIF630erm_02763	tdcB	threonine dehydratase	0.10239	0.0986698	0.0938477	0.0899184	0.101944	0.112143	0.0898881	0.105911	0.11022	0.117595	0.110017	0.12126	0.0737105	0.0653517	0.0721981	0.0651894	0.0488919	0.0508236	0.0582027	0.0595521
CDIF630erm_02764	aspD	bifunctional aspartate aminotransferase / L-aspartate beta-decarboxylase	#N/A	#N/A	#N/A	#N/A	#N/A	#N/A	#N/A	#N/A	#N/A	#N/A	#N/A	#N/A	#N/A	#N/A	#N/A	#N/A	0.00921002	0.00476021	0.00660431	0.00572628
CDIF630erm_02765	ansB	L-asparaginase	0.00681681	0.00584554	0.0015005	0.00564299	#N/A	#N/A	#N/A	#N/A	0.00457983	0.00423983	0.00439182	0.00326406	0.00579055	0.00370521	0.00235612	0.00445316	0.00622268	0.00736901	0.00879616	0.00698327
CDIF630erm_02772	leuS	leucine--tRNA ligase	0.014011	0.00587058	0.00190745	0.00282838	0.00532726	0.0114512	0.00519643	0.0100744	#N/A	#N/A	#N/A	#N/A	0.00443553	0.00427106	0.00373313	0.00422416	0.0119966	0.00583077	0.00416209	0.00645056
CDIF630erm_02774	rsfS	ribosomal silencing factor RsfS	0.00638912	0.00791347	0.00845434	0.00477505	0.0130879	0.0100431	0.00746837	0.00578081	0.0066696	0.00970007	0.00985645	0.00865988	0.00659327	0.00569769	0.00648094	0.00761239	0.00603894	0.00700363	0.00419286	0.00802801
CDIF630erm_02775			0.00242658	0.00251155	0.0040146	0.00272089	0.00173304	0.00382304	0.00103123	0.00178767	0.00270158	0.00215556	0.00159418	0.00162758	#N/A	#N/A	#N/A	#N/A	0.00318181	0.00400746	0.00232041	0.00216458
CDIF630erm_02780			#N/A	#N/A	#N/A	#N/A	#N/A	#N/A	#N/A	#N/A	#N/A	#N/A	#N/A	#N/A	0.0107924	0.00493372	0.00477863	0.00734117	#N/A	#N/A	#N/A	#N/A
CDIF630erm_02784			#N/A	#N/A	#N/A	#N/A	#N/A	#N/A	#N/A	#N/A	0.00594072	0.000750731	0.0133286	0.00219852	#N/A	#N/A	#N/A	#N/A	0.00141627	0.00114346	0.00627035	0.00962546
CDIF630erm_02791	rnz	ribonuclease Z	#N/A	#N/A	#N/A	#N/A	#N/A	#N/A	#N/A	#N/A	#N/A	#N/A	#N/A	#N/A	#N/A	#N/A	#N/A	#N/A	0.00151891	0.00196052	0.00173562	0.00201934
CDIF630erm_02793	tcyP	putative L-cystine uptake protein	#N/A	#N/A	#N/A	#N/A	#N/A	#N/A	#N/A	#N/A	#N/A	#N/A	#N/A	#N/A	#N/A	#N/A	#N/A	#N/A	0.0157696	0.00962321	0.0239229	0.0200588
CDIF630erm_02799			0.00787594	0.0149346	0.00670452	0.00843545	0.0109898	0.00872771	0.00922372	0.00812151	0.00812465	0.00860668	0.00721255	0.00869908	0.00684412	0.00386519	0.00620064	0.00679318	0.0133185	0.0102566	0.00657005	0.0137591
CDIF630erm_02802			0.0131682	0.0152031	0.0142551	0.0147517	0.0151003	0.010277	0.0130987	0.00881256	0.02083	0.0194436	0.0131546	0.0158608	0.0101964	0.00669916	0.00914803	0.0106384	0.0136495	0.0136775	0.0217677	0.0128971
CDIF630erm_02808			0.00432095	0.00405207	0.00636367	0.00169121	0.00424039	0.00417322	0.00183871	0.00384743	0.00488207	0.00431401	0.0021563	0.0012402	#N/A	#N/A	#N/A	#N/A	0.00287497	0.00457068	0.00340313	0.00175244
CDIF630erm_02809	coaD	phosphopantetheine adenylyltransferase	0.00251035	0.00429625	0.00418015	0.00204931	#N/A	#N/A	#N/A	#N/A	0.00335255	0.00333629	0.00245172	0.00207223	#N/A	#N/A	#N/A	#N/A	0.00223045	0.00475827	0.00422399	0.00245646
CDIF630erm_02812	yloV	uncharacterized protein YloV	0.016686	0.0255655	0.0152756	0.0143635	0.0162667	0.0125853	0.0193546	0.0146902	0.0214558	0.0250448	0.0234946	0.0215451	0.0126832	0.0112462	0.00981754	0.00935975	0.0236772	0.022785	0.0225801	0.0292863
CDIF630erm_02813	yloU	uncharacterized protein YloU	0.0205898	0.0294057	0.0374268	0.00941972	0.0208592	0.0252509	0.0231821	0.0242628	0.0288968	0.0190323	0.0278341	0.0149868	0.0158783	0.0168734	0.0155932	0.0114642	0.0289527	0.0213629	0.012202	0.0127075
CDIF630erm_02825			0.00678295	0.0449299	0.00678076	0.00540793	0.00995381	0.00649389	0.00859386	0.0100009	0.0142239	0.0174215	0.00717085	0.0445232	0.0381037	0.00836193	0.00928223	0.00541078	0.0368694	0.00337816	0.00458147	0.00675857
CDIF630erm_02826			#N/A	#N/A	#N/A	#N/A	0.00473429	0.00533124	0.00295753	0.00406603	0.00424294	0.00453586	0.00442327	0.00360536	0.0084506	0.00356322	0.00513896	0.00584775	0.00271038	0.0024915	0.00571817	0.00234547
CDIF630erm_02828	rpe2	ribulose-phosphate 3-epimerase	0.0259568	0.0276077	0.0272742	0.0241165	0.0211816	0.0150928	0.0178061	0.018055	0.0221426	0.0283227	0.0242014	0.030075	0.0159398	0.0155539	0.012186	0.00990611	0.0302444	0.0303948	0.0334595	0.0325366
CDIF630erm_02831	stk	putative serine / threonine-protein kinase	0.0158543	0.0230175	0.0105113	0.0124461	0.0111743	0.0112202	0.0117375	0.0104758	#N/A	#N/A	#N/A	#N/A	0.00813611	0.00997288	0.0112892	0.00872775	0.0153674	0.0175774	0.0144969	0.0131441
CDIF630erm_02837	fmt	methionyl-tRNA formyltransferase	0.00595199	0.00445351	0.00441413	0.00662465	0.00532944	0.00590056	0.00499598	0.00396834	0.00802272	0.00692868	0.00702285	0.00563462	0.001979	0.00381513	0.0041911	0.00378502	0.00653491	0.00810325	0.0069037	0.00680455
CDIF630erm_02838	def2	peptide deformylase	#N/A	#N/A	#N/A	#N/A	#N/A	#N/A	#N/A	#N/A	0.00657759	0.0105299	0.00563419	0.00648681	#N/A	#N/A	#N/A	#N/A	0.00768539	0.00953805	0.00429504	0.00213861
CDIF630erm_02840	coaBC	bifunctional phosphopantothenoylcysteine synthetase / decarboxylase	0.0111345	0.0136256	0.0120589	0.0109675	0.00797478	0.00464415	0.00662543	0.0116001	0.0139308	0.0148269	0.00825162	0.010236	0.00788401	0.00753032	0.00669232	0.00854092	0.00769811	0.00832225	0.00600669	0.00709743
CDIF630erm_02841	rpoZ	DNA-directed RNA polymerase subunit omega	0.0124588	0.0114805	0.0101275	0.010651	0.00620268	0.0108614	0.00638517	0.0096267	0.00841444	0.0122643	0.0139298	0.00586985	#N/A	#N/A	#N/A	#N/A	0.00944787	0.0148696	0.00680343	0.0142459
CDIF630erm_02842	gmk	guanylate kinase	0.00240432	0.00197435	0.00161876	0.00256198	0.00337568	0.00409902	0.0018984	0.000933946	0.00343254	0.00276612	0.000875529	0.00224454	#N/A	#N/A	#N/A	#N/A	0.00362469	0.00390762	0.00426562	0.00135293
CDIF630erm_02843			0.00163407	0.0063727	0.00385631	0.00276576	0.00440586	0.00315338	0.00390282	0.0022522	0.00341124	0.00406632	0.00186073	0.0017315	0.00314134	0.00453723	0.00301506	0.00194842	#N/A	#N/A	#N/A	#N/A
CDIF630erm_02844	dapF	diaminopimelate epimerase	0.00565398	0.00276209	0.00228037	0.0068165	0.0170396	0.00799785	0.00985601	0.00701661	0.0070691	0.00693679	0.00588663	0.00526666	0.00640415	0.00486336	0.00662768	0.00407715	0.00286951	0.00481572	0.00533532	0.0161493
CDIF630erm_02845	ltaE	low specificity L-threonine aldolase	0.00827736	0.00949353	0.00479643	0.00537648	0.0129691	0.00837735	0.0142122	0.011415	0.0156218	0.014409	0.00944403	0.0127757	0.00565736	0.00756651	0.0054856	0.00891429	0.00436811	0.00652114	0.00097313	0.00565121
CDIF630erm_02862	trpS	tryptophan--tRNA ligase	0.00915635	0.0069213	0.0062766	0.00665309	0.0062512	0.00649356	0.00672085	0.00614001	0.0066369	0.00654387	0.00582498	0.00543761	0.0059215	0.00323484	0.00328176	0.00603411	0.00916891	0.00665841	0.00506342	0.00662808
CDIF630erm_02866			0.0301215	0.0160583	0.0132464	0.0264106	0.00715008	0.00421939	0.00525801	0.00448699	0.0230081	0.0268223	0.0198186	0.0162067	0.0105386	0.010237	0.00612123	0.00601906	0.0457337	0.0500339	0.0381651	0.0632836
CDIF630erm_02871	ileS	isoleucine--tRNA ligase	0.00613286	0.0105951	0.00640187	0.0037424	0.00315754	0.012714	0.00584468	0.0107274	0.00382166	0.00520275	0.00523948	0.00435206	0.00280934	0.00564006	0.00746565	0.00574973	0.0157012	0.00526457	0.00638523	0.00796801
CDIF630erm_02873			0.024842	0.0116263	0.0223163	0.0122947	0.0331387	0.0342273	0.027864	0.0102461	0.0250614	0.0210614	0.0133337	0.0153378	0.0344086	0.0145926	0.0129309	0.00896533	0.0173063	0.0191017	0.0144026	0.0172551
CDIF630erm_02876	sepF	cell division protein SepF	0.0153734	0.017397	0.0218464	0.0142926	0.0109566	0.0159974	0.0122616	0.00616585	0.00925026	0.0125905	0.00948283	0.0103713	0.00771587	0.00924858	0.00763968	0.00405275	0.0127832	0.0155548	0.0158549	0.0229348
CDIF630erm_02877			0.0111553	0.0103387	0.00466509	0.00959119	0.0242556	0.021431	0.0149778	0.0141251	0.0164113	0.0120247	0.00952976	0.0116497	0.0109825	0.0143609	0.0303876	0.0151399	0.0164242	0.0177018	0.0134482	0.0184376
CDIF630erm_02880			0.0665378	0.0836877	0.0946513	0.0765129	0.109787	0.111477	0.110834	0.13187	0.099865	0.104487	0.0898727	0.0910095	0.0891098	0.0848488	0.0793253	0.0950774	0.0312725	0.0345756	0.0300576	0.0289659
CDIF630erm_02881			0.0799416	0.0887687	0.120986	0.0715919	0.147219	0.180949	0.141137	0.155995	0.114166	0.128811	0.139368	0.130063	0.11517	0.110594	0.087738	0.101143	0.0333002	0.033633	0.0222431	0.0331855
CDIF630erm_02884	gpsA	glycerol-3-phosphate dehydrogenase [NAD(P)+]	0.00297618	0.00342332	0.0039888	0.00287834	0.00622849	0.00576155	0.00452098	0.0039202	0.00362818	0.00426012	0.00435572	0.00424788	0.00241825	0.00365217	0.00498651	0.0020609	#N/A	#N/A	#N/A	#N/A
CDIF630erm_02886	der	GTPase Der	0.00224291	0.00360945	0.0138881	0.00113925	0.0011853	0.00227646	0.00177559	0.00449451	#N/A	#N/A	#N/A	#N/A	#N/A	#N/A	#N/A	#N/A	0.00441402	0.00470082	0.00487582	0.00557367
CDIF630erm_02900	ftsZ	cell division protein FtsZ	0.0320033	0.0191441	0.0179977	0.0275959	0.0324829	0.0361638	0.0268625	0.0272983	0.0253452	0.0349493	0.0320482	0.0352157	0.0321239	0.033562	0.0284621	0.0234381	0.0368257	0.0339878	0.0473167	0.0434015
CDIF630erm_02907	murD	UDP-N-acetylmuramoylalanine--D-glutamate ligase	0.00467916	0.00203148	0.00335418	0.00477237	0.00814045	0.00326286	0.00444414	0.00508584	0.00368833	0.00556537	0.00613389	0.00454496	0.00488443	0.0041798	0.00471488	0.00227443	0.0101247	0.0112401	0.00725471	0.00720618
CDIF630erm_02909	murF	UDP-N-acetylmuramoyl-tripeptide--D-alanyl-D-alanine ligase	0.00650453	0.00466755	0.00607704	0.0050599	0.0114067	0.00422561	0.00783684	0.0110415	0.0055079	0.00721131	0.00707964	0.00776708	0.00487387	0.00301989	0.0057392	0.0065992	0.00945731	0.00957825	0.0112493	0.00933195
CDIF630erm_02911			#N/A	#N/A	#N/A	#N/A	#N/A	#N/A	#N/A	#N/A	#N/A	#N/A	#N/A	#N/A	0.00397265	0.00300406	0.00259195	0.00220542	#N/A	#N/A	#N/A	#N/A
CDIF630erm_02916	ychF	ribosome-binding ATPase YchF	0.0105813	0.00677092	0.00723682	0.00750626	0.0114683	0.0132191	0.0117455	0.0102785	0.0114355	0.0104599	0.00824882	0.0119981	0.00660935	0.00627398	0.008679	0.00699624	0.020181	0.0216458	0.0149686	0.013516
CDIF630erm_02921	ptsG-BC	PTS system, glucose-specific IIBC component	0.0446169	0.0486775	0.0646573	0.0502679	#N/A	#N/A	#N/A	#N/A	0.0521222	0.0519311	0.0518093	0.0424097	#N/A	#N/A	#N/A	#N/A	0.0797735	0.0763177	0.0598922	0.0868044
CDIF630erm_02922			0.00439495	0.00145145	0.00201041	0.00331474	#N/A	#N/A	#N/A	#N/A	#N/A	#N/A	#N/A	#N/A	#N/A	#N/A	#N/A	#N/A	#N/A	#N/A	#N/A	#N/A
CDIF630erm_02925	appD	ABC-type transport system, ATP-binding protein, putative oligopeptide transport system	#N/A	#N/A	#N/A	#N/A	#N/A	#N/A	#N/A	#N/A	0.00211636	0.00308217	0.00211975	0.00164857	#N/A	#N/A	#N/A	#N/A	0.00552435	0.00830495	0.0130657	0.0064163
CDIF630erm_02926	appA	ABC-type transport system, oligopeptide-family solute-binding protein	0.0702954	0.0870551	0.0773807	0.0508113	0.0723103	0.0766695	0.0828379	0.0933426	0.0998865	0.118037	0.11779	0.117874	0.0572613	0.0575559	0.0636741	0.0615305	0.233446	0.199664	0.223135	0.175127
CDIF630erm_02936	pfo	pyruvate synthase	0.318152	0.377499	0.384367	0.404043	0.314397	0.351731	0.323387	0.39835	0.33444	0.282905	0.329768	0.320288	0.446738	0.384722	0.365338	0.407331	0.276914	0.29069	0.303888	0.319551
CDIF630erm_02937			0.0678847	0.0247057	0.0261472	0.0664757	0.0646752	0.0840788	0.0672864	0.049087	0.0755686	0.0656604	0.0641487	0.0577918	0.0560249	0.0673422	0.0585166	0.0616559	0.0645852	0.0674959	0.0993836	0.0963919
CDIF630erm_02939			0.0025438	0.00741596	0.00660441	0.047688	0.0316976	0.0052636	0.0462397	0.00432026	0.0162743	0.0052059	0.00413675	0.073381	0.00270001	0.00202734	0.0579471	0.00405253	0.00360515	0.00447228	0.00294202	0.00600572
CDIF630erm_02946	hpt1	hypoxanthine phosphoribosyltransferase	#N/A	#N/A	#N/A	#N/A	0.00734931	0.0057588	0.00456497	0.00356905	0.00219155	0.00411769	0.00265756	0.00415373	#N/A	#N/A	#N/A	#N/A	0.00746567	0.00645689	0.00324276	0.00728016
CDIF630erm_02947	cobD1	threonine-phosphate decarboxylase	#N/A	#N/A	#N/A	#N/A	#N/A	#N/A	#N/A	#N/A	#N/A	#N/A	#N/A	#N/A	#N/A	#N/A	#N/A	#N/A	0.00430191	0.00313715	0.00308798	0.0301275
CDIF630erm_02950	asnA	aspartate--ammonia ligase	0.0143451	0.0166605	0.0113567	0.0148421	0.0216295	0.0152849	0.022182	0.0202543	0.0211867	0.029145	0.0177751	0.0221129	0.0190094	0.0221432	0.0217268	0.0237859	0.0237171	0.0276984	0.0193057	0.0203053
CDIF630erm_02957			0.00973997	0.0127617	0.0039799	0.00493341	0.00727715	0.00411294	0.00835152	0.00663894	0.0110516	0.00619632	0.00372049	0.00374884	#N/A	#N/A	#N/A	#N/A	0.00741943	0.00660141	0.00998178	0.0115177
CDIF630erm_02962			0.0119897	0.00991389	0.011914	0.0116594	0.008206	0.00491373	0.00912881	0.00428607	0.00803764	0.00749047	0.00531576	0.00885477	0.00987023	0.00705219	0.00742781	0.00325986	0.0096345	0.00967636	0.00820905	0.00862155
CDIF630erm_02963			#N/A	#N/A	#N/A	#N/A	#N/A	#N/A	#N/A	#N/A	0.0120674	0.0173942	0.00710083	0.00314143	0.0132792	0.0240551	0.00597652	0.010815	#N/A	#N/A	#N/A	#N/A
CDIF630erm_02970	cwp22	putative cell wall protein cwp22	0.0112951	0.0162548	0.0108851	0.0255632	0.0110048	0.0155602	0.0189355	0.019658	0.0112191	0.00867573	0.0131147	0.00833545	0.0108041	0.0128848	0.0189918	0.00854661	0.0139403	0.0153699	0.0137972	0.0124044
CDIF630erm_02971	galE	UDP-glucose 4-epimerase	0.016927	0.0121295	0.00957366	0.0168415	0.0204343	0.0173715	0.030268	0.0184831	0.0193771	0.0262052	0.0174601	0.0150356	0.0140637	0.0110829	0.00945045	0.00677321	0.022138	0.0391549	0.0185427	0.0205785
CDIF630erm_02972	gtaB1	UTP--glucose-1-phosphate uridylyltransferase	0.0118506	0.0110026	0.00983175	0.0111153	0.00987129	0.00572236	0.00910275	0.0092025	0.0136771	0.0124328	0.00732889	0.0109503	0.00739303	0.00652093	0.00702019	0.00971051	0.0200615	0.0229732	0.0197297	0.0151807
CDIF630erm_02974			0.00491041	0.00589017	0.00909824	0.00527824	0.00565522	0.00609597	0.0038762	0.00481845	0.00634746	0.00782246	0.00510007	0.00576513	0.00450242	0.00126655	0.00367773	0.00635519	0.00919055	0.00521324	0.00655454	0.00847471
CDIF630erm_02975			#N/A	#N/A	#N/A	#N/A	0.00208343	0.00828262	0.00808855	0.00462541	#N/A	#N/A	#N/A	#N/A	#N/A	#N/A	#N/A	#N/A	#N/A	#N/A	#N/A	#N/A
CDIF630erm_02988	glyA1	serine hydroxymethyltransferase	0.0604791	0.0345449	0.0449555	0.0690934	0.0625455	0.0559981	0.0678507	0.0576128	0.0469808	0.0406977	0.0382299	0.0449152	0.160404	0.142252	0.155883	0.153687	0.148476	0.145165	0.14515	0.107667
CDIF630erm_02998	cwp14	putative cell wall-binding protein cwp14	0.00306541	0.00251026	0.00148813	0.0152318	0.00378813	0.00195894	0.00252358	0.00309666	#N/A	#N/A	#N/A	#N/A	#N/A	#N/A	#N/A	#N/A	#N/A	#N/A	#N/A	#N/A
CDIF630erm_03000			#N/A	#N/A	#N/A	#N/A	#N/A	#N/A	#N/A	#N/A	#N/A	#N/A	#N/A	#N/A	#N/A	#N/A	#N/A	#N/A	0.00241603	0.00355994	0.00264786	0.00279155
CDIF630erm_03002	aspS	aspartate--tRNA ligase	0.00989526	0.0131668	0.00632716	0.0115181	0.0113512	0.00706354	0.00981719	0.0107327	0.00926007	0.00700414	0.00518493	0.00841444	0.0117076	0.00508952	0.0158445	0.0118317	0.0241387	0.0146675	0.0215269	0.0301296
CDIF630erm_03003	hisS	histidine--tRNA ligase	0.00454868	0.00931071	0.0063282	0.00308127	0.00761384	0.00886084	0.00696962	0.00907076	0.00646022	0.00612627	0.00328879	0.0030509	0.00569899	0.0044626	0.00474797	0.00415818	0.00874547	0.00517411	0.00475323	0.00433845
CDIF630erm_03005			0.0448909	0.0217229	0.0161308	0.0351705	0.0413649	0.0241785	0.0431637	0.0341721	0.0331811	0.0337952	0.0289186	0.0321308	0.0301642	0.0348412	0.0239695	0.0283979	0.0236859	0.0239611	0.0234652	0.0183911
CDIF630erm_03006	dtd	D-tyrosyl-tRNA(Tyr) deacylase	0.00784702	0.0111346	0.00654071	0.0037049	0.00514254	0.00617587	0.00673102	0.0158002	0.00876762	0.0171703	0.0166348	0.0152327	0.00802552	0.00324259	0.0110985	0.00917289	0.0157577	0.0278291	0.0108007	0.0326619
CDIF630erm_03008	apt	adenine phosphoribosyltransferase	0.0129343	0.00323135	0.00287475	0.0096283	0.0133772	0.00755162	0.0109883	0.015393	0.0124673	0.0120338	0.00876093	0.0119476	0.00948799	0.00907431	0.0118374	0.0076367	0.0167986	0.0209757	0.0128502	0.0220696
CDIF630erm_03012			0.0101473	0.00753459	0.00368574	0.00703541	0.0102856	0.00763559	0.012212	0.0114872	0.0106192	0.00869729	0.00603474	0.00439122	0.00857559	0.00633159	0.00584043	0.00567624	0.00605352	0.00729531	0.00324599	0.00551434
CDIF630erm_03018	ptsI	phosphoenolpyruvate-protein phosphotransferase	0.105536	0.0999453	0.0943136	0.103819	0.147003	0.136697	0.152897	0.13181	0.118621	0.109225	0.116581	0.123855	0.128821	0.10834	0.116269	0.111507	0.115138	0.120447	0.133168	0.121562
CDIF630erm_03019	ptsH	phosphocarrier protein HPr	#N/A	#N/A	#N/A	#N/A	#N/A	#N/A	#N/A	#N/A	#N/A	#N/A	#N/A	#N/A	#N/A	#N/A	#N/A	#N/A	0.00125022	0.00233568	0.0156236	0.00198754
CDIF630erm_03029			0.00192392	0.00138926	0.000321236	0.00138426	#N/A	#N/A	#N/A	#N/A	#N/A	#N/A	#N/A	#N/A	#N/A	#N/A	#N/A	#N/A	#N/A	#N/A	#N/A	#N/A
CDIF630erm_03030	cwp19	cell surface protein cwp19	0.0190834	0.0350085	0.0320823	0.0182441	0.00365524	0.00312776	0.00326798	0.00464624	0.0131797	0.015372	0.01204	0.0152327	0.00510553	0.00587665	0.00559466	0.00418091	0.0351681	0.0329938	0.038014	0.0429392
CDIF630erm_03034	rkpK	UDP-glucose 6-dehydrogenase	0.00861676	0.00233577	0.00384003	0.00469515	0.0144115	0.00377385	0.00498687	0.00298139	0.00555751	0.00489522	0.00604118	0.00384821	0.00520429	0.00324131	0.0043036	0.0021005	0.00707986	0.00557143	0.00922474	0.00573781
CDIF630erm_03042	manC	mannose-1-phosphate guanylyltransferase	#N/A	#N/A	#N/A	#N/A	#N/A	#N/A	#N/A	#N/A	#N/A	#N/A	#N/A	#N/A	#N/A	#N/A	#N/A	#N/A	0.00652494	0.00258536	0.00148212	0.00438886
CDIF630erm_03043	pgcA2	phosphoglucomutase	#N/A	#N/A	#N/A	#N/A	0.00332713	0.00169352	0.00258894	0.00276504	0.00308278	0.00154111	0.00696563	0.0043514	0.0301716	0.00261402	0.00306302	0.0101148	0.0131786	0.0239873	0.0048684	0.00751157
CDIF630erm_03046			0.00192365	0.00352346	0.0022373	0.00136105	0.00102712	0.00071674	0.00154894	0.00114126	#N/A	#N/A	#N/A	#N/A	#N/A	#N/A	#N/A	#N/A	0.00230783	0.0025803	0.00334855	0.0028831
CDIF630erm_03047	cwp6	putative N-acetylmuramoyl-L-alanine amidase	0.0298008	0.0358493	0.0350781	0.0263674	0.0126174	0.0109242	0.0129822	0.0135887	0.0208924	0.0247864	0.0189082	0.0165582	0.00770798	0.0103397	0.00570086	0.00847887	0.0341624	0.0319237	0.0313731	0.0320533
CDIF630erm_03049	cwp5	putative cell surface protein cwp5	#N/A	#N/A	#N/A	#N/A	0.0147527	0.00269086	0.00400047	0.000734413	0.0048939	0.00393444	0.00325441	0.00404485	#N/A	#N/A	#N/A	#N/A	0.00150088	0.0471275	0.00173119	0.00313622
CDIF630erm_03050	cwp84	cell surface protein cwp84	0.0522264	0.054318	0.0467407	0.0514344	0.0334628	0.0241636	0.028123	0.0250386	0.0505161	0.0473872	0.0435052	0.0408425	0.0198023	0.0333729	0.0345635	0.025261	0.0610498	0.0645911	0.0660447	0.0535607
CDIF630erm_03052	cwp66	cell surface protein cwp66	0.0188597	0.019944	0.0223081	0.0204908	0.0100403	0.0105346	0.00876198	0.00754302	0.0129505	0.0129038	0.00931654	0.00879282	0.00981832	0.0126856	0.0103314	0.0127488	0.0179437	0.021571	0.0230412	0.0269712
CDIF630erm_03054	cwp2	cell wall binding protein cwp2	0.188662	0.187793	0.233366	0.186385	0.138413	0.132834	0.121068	0.117898	0.1728	0.163713	0.159289	0.139817	0.113744	0.152968	0.125559	0.122633	0.185703	0.210687	0.223248	0.234605
CDIF630erm_03056	slpA	S-layer precursor protein	0.456176	0.483664	0.554573	0.526565	0.494435	0.548568	0.544054	0.498367	0.474259	0.465603	0.586214	0.56105	0.564365	0.583764	0.540423	0.570718	0.489295	0.489971	0.698909	0.679132
CDIF630erm_03057	cwp12	cell wall binding protein cwp12	0.00709139	0.0142406	0.011768	0.0276387	0.00876503	0.00572337	0.00981171	0.00613597	0.00791483	0.00913383	0.0125829	0.00702868	0.00503413	0.0072212	0.00591683	0.013189	0.00967138	0.00687386	0.0155157	0.0104356
CDIF630erm_03059	cwp10	cell surface protein cwp10	#N/A	#N/A	#N/A	#N/A	#N/A	#N/A	#N/A	#N/A	#N/A	#N/A	#N/A	#N/A	#N/A	#N/A	#N/A	#N/A	0.0106198	0.00483379	0.0129831	0.00986775
CDIF630erm_03060			#N/A	#N/A	#N/A	#N/A	#N/A	#N/A	#N/A	#N/A	#N/A	#N/A	#N/A	#N/A	#N/A	#N/A	#N/A	#N/A	0.00756528	0.00868179	0.00589569	0.00889839
CDIF630erm_03062	cwp9	cell wall binding protein cwp9	0.00209809	0.00220359	0.00221074	0.0014923	0.0238069	0.00501414	0.00307816	0.00187547	0.00346086	0.00302943	0.00190493	0.00693971	#N/A	#N/A	#N/A	#N/A	#N/A	#N/A	#N/A	#N/A
CDIF630erm_03066			0.00945938	0.0146473	0.0124413	0.0111685	0.0125073	0.00933239	0.0142417	0.00927195	0.0287794	0.0174404	0.0112456	0.015439	0.0058289	0.00399594	0.00313214	0.00559906	0.00467847	0.00398636	0.00596783	0.00495328
CDIF630erm_03067	tgt	queuine tRNA-ribosyltransferase	#N/A	#N/A	#N/A	#N/A	#N/A	#N/A	#N/A	#N/A	#N/A	#N/A	#N/A	#N/A	#N/A	#N/A	#N/A	#N/A	0.00189671	0.00227198	0.0031432	0.0155872
CDIF630erm_03069	queA	S-adenosylmethionine:tRNA ribosyltransferase-isomerase	#N/A	#N/A	#N/A	#N/A	#N/A	#N/A	#N/A	#N/A	#N/A	#N/A	#N/A	#N/A	#N/A	#N/A	#N/A	#N/A	0.0011937	0.00276809	0.0047667	0.00690746
CDIF630erm_03084			#N/A	#N/A	#N/A	#N/A	0.00580122	0.00325239	0.00499279	0.00225316	#N/A	#N/A	#N/A	#N/A	0.00256318	0.00365724	0.00332745	0.00465359	0.00409582	0.00369626	0.0049063	0.00391411
CDIF630erm_03092	patA	putative N-acetyl-LL-diaminopimelate aminotransferase	#N/A	#N/A	#N/A	#N/A	#N/A	#N/A	#N/A	#N/A	0.00307371	0.00425217	0.000877824	0.000984882	0.0076192	0.00170478	0.0025953	0.00450195	#N/A	#N/A	#N/A	#N/A
CDIF630erm_03107	serS2	serine--tRNA ligase	#N/A	#N/A	#N/A	#N/A	#N/A	#N/A	#N/A	#N/A	#N/A	#N/A	#N/A	#N/A	0.00394191	0.00279681	0.00232246	0.00145538	0.00488778	0.00117357	0.00377415	0.00294805
CDIF630erm_03108			#N/A	#N/A	#N/A	#N/A	#N/A	#N/A	#N/A	#N/A	#N/A	#N/A	#N/A	#N/A	#N/A	#N/A	#N/A	#N/A	0.00637268	0.00746715	0.00500975	0.00726236
CDIF630erm_03109	nit	bifunctional nitrilase / nitrile hydratase	0.0213333	0.0249937	0.0233713	0.0183682	0.00498021	0.00391949	0.0047138	0.00380679	0.0122211	0.0109428	0.00728428	0.00847999	0.00550186	0.00585162	0.00773183	0.00722558	0.0179283	0.01553	0.00938798	0.0123668
CDIF630erm_03110			0.0149643	0.00851394	0.00790306	0.0133795	0.030552	0.0239823	0.023354	0.0168567	0.0224215	0.0208758	0.0175138	0.0196218	0.0136777	0.0158448	0.0108883	0.0101187	0.00570509	0.00894791	0.00563751	0.00824537
CDIF630erm_03113			0.000203772	0.00114842	0.00231287	0.00478516	0.00553009	0.00631161	0.00506213	0.00290894	#N/A	#N/A	#N/A	#N/A	0.00175006	0.00107614	0.00280355	0.00296966	0.000881836	0.00328928	0.000885321	0.000367741
CDIF630erm_03114			#N/A	#N/A	#N/A	#N/A	0.00524226	0.00347814	0.00393307	0.00264566	#N/A	#N/A	#N/A	#N/A	0.00469429	0.00626004	0.00664496	0.00805076	#N/A	#N/A	#N/A	#N/A
CDIF630erm_03118	dltC	D-alanine--poly(phosphoribitol) ligase subunit 2	#N/A	#N/A	#N/A	#N/A	0.0063386	0.00471014	0.00673955	0.00504887	0.00454912	0.0069664	0.010405	0.00778506	0.0152264	0.0134863	0.0140554	0.0175135	#N/A	#N/A	#N/A	#N/A
CDIF630erm_03120	dltA	D-alanine--poly(phosphoribitol) ligase subunit 1	0.00403538	0.00185121	0.0126534	0.00579919	0.00784571	0.00923459	0.011115	0.0113278	0.00483877	0.00680209	0.00781185	0.00930606	0.0142254	0.00896159	0.0107887	0.0124582	0.00811868	0.00491944	0.0112714	0.00753184
CDIF630erm_03125			#N/A	#N/A	#N/A	#N/A	#N/A	#N/A	#N/A	#N/A	#N/A	#N/A	#N/A	#N/A	#N/A	#N/A	#N/A	#N/A	0.00161115	0.00174042	9.35896e-05	0.00105797
CDIF630erm_03134			0.00491915	0.00554143	0.00505393	0.0067078	#N/A	#N/A	#N/A	#N/A	0.00578797	0.00706419	0.00610225	0.00530252	#N/A	#N/A	#N/A	#N/A	0.00817292	0.00466209	0.0171966	0.00741034
CDIF630erm_03135	tldD	metalloprotease TldD	0.00603338	0.00333438	0.00380123	0.00298376	0.00334626	0.00371054	0.00206339	0.0432998	0.00443585	0.00408999	0.0219766	0.0226226	#N/A	#N/A	#N/A	#N/A	0.0380968	0.0304092	0.00294273	0.00314027
CDIF630erm_03137			0.0412482	0.0459497	0.056423	0.0372451	#N/A	#N/A	#N/A	#N/A	0.0341552	0.032984	0.0378955	0.043544	#N/A	#N/A	#N/A	#N/A	#N/A	#N/A	#N/A	#N/A
CDIF630erm_03238	atpB1	V-type ATP synthase subunit B	0.00213608	0.00325894	0.00228799	0.00142037	#N/A	#N/A	#N/A	#N/A	0.00483999	0.0047742	0.0082779	0.00508193	0.00780966	0.0105074	0.00809767	0.00541897	#N/A	#N/A	#N/A	#N/A
CDIF630erm_03239	atpA1	V-type ATP synthase subunit A	0.00395042	0.00398975	0.00798669	0.00317814	0.00307721	0.00359112	0.00343576	0.00770309	0.00558071	0.00503651	0.00448631	0.00574099	0.0073836	0.00667801	0.0102828	0.00594689	#N/A	#N/A	#N/A	#N/A
CDIF630erm_03241	atpC1	V-type ATP synthase subunit C	#N/A	#N/A	#N/A	#N/A	#N/A	#N/A	#N/A	#N/A	#N/A	#N/A	#N/A	#N/A	0.00157403	0.00189796	0.00105638	0.00153759	#N/A	#N/A	#N/A	#N/A
CDIF630erm_03247			0.0022003	0.00338041	0.00482667	0.00249052	0.00235069	0.00221853	0.00388183	0.00105239	0.00368014	0.00269091	0.00583126	0.00466341	#N/A	#N/A	#N/A	#N/A	0.00539958	0.00507542	0.00470942	0.00385556
CDIF630erm_03248			#N/A	#N/A	#N/A	#N/A	#N/A	#N/A	#N/A	#N/A	0.00264738	0.00291096	0.00486811	0.0037542	#N/A	#N/A	#N/A	#N/A	#N/A	#N/A	#N/A	#N/A
CDIF630erm_03250	adhE2	aldehyde-alcohol dehydrogenase	0.304154	0.319229	0.374622	0.337981	0.0436277	0.051585	0.0448775	0.0351949	0.179229	0.177818	0.156537	0.151207	0.240114	0.230771	0.236381	0.250418	0.365774	0.375033	0.386809	0.340797
CDIF630erm_03257			0.0035178	0.00618955	0.00887976	0.00344153	0.0061383	0.00419657	0.00524199	0.0063487	0.00552652	0.00453995	0.00491777	0.00631825	0.00459854	0.00324658	0.00404746	0.000705522	0.00583092	0.00507959	0.00507069	0.00478947
CDIF630erm_03264			0.00145442	0.00108629	0.00168604	0.00200355	#N/A	#N/A	#N/A	#N/A	#N/A	#N/A	#N/A	#N/A	#N/A	#N/A	#N/A	#N/A	#N/A	#N/A	#N/A	#N/A
CDIF630erm_03283	btuF	ABC-type transport system, cobalamin-spewcific extracellular solute-binding protein	0.00571897	0.0072381	0.00534349	0.00431223	0.00538695	0.00499332	0.0037505	0.00328927	0.00590081	0.00267313	0.00338959	0.00417153	0.0050735	0.00322993	0.0029042	0.00417671	0.00323033	0.00606992	0.00795497	0.0045174
CDIF630erm_03287	suyB	(2R)-sulfolactate sulfo-lyase subunit beta	#N/A	#N/A	#N/A	#N/A	0.00240149	0.0018058	0.00223453	0.00214024	#N/A	#N/A	#N/A	#N/A	#N/A	#N/A	#N/A	#N/A	#N/A	#N/A	#N/A	#N/A
CDIF630erm_03290			0.00117463	0.00318848	0.00374658	0.00144369	#N/A	#N/A	#N/A	#N/A	0.00156029	0.00218369	0.00272285	0.00228988	#N/A	#N/A	#N/A	#N/A	0.0072533	0.00472265	0.00175332	0.00554027
CDIF630erm_03299			#N/A	#N/A	#N/A	#N/A	0.0111993	0.00816764	0.00809263	0.00946568	#N/A	#N/A	#N/A	#N/A	0.0220158	0.0252222	0.0283806	0.0261714	0.0168181	0.0215679	0.0131176	0.0259823
CDIF630erm_03300			#N/A	#N/A	#N/A	#N/A	#N/A	#N/A	#N/A	#N/A	#N/A	#N/A	#N/A	#N/A	0.00328262	0.00338522	0.00238093	0.00375749	0.00167691	0.0020112	0.0021845	0.00526296
CDIF630erm_03303			#N/A	#N/A	#N/A	#N/A	#N/A	#N/A	#N/A	#N/A	0.00373628	0.00570204	0.00522702	0.00393736	#N/A	#N/A	#N/A	#N/A	0.0377022	0.0302483	0.026554	0.0285815
CDIF630erm_03311			#N/A	#N/A	#N/A	#N/A	#N/A	#N/A	#N/A	#N/A	#N/A	#N/A	#N/A	#N/A	#N/A	#N/A	#N/A	#N/A	0.0103014	0.011042	0.00402315	0.00948328
CDIF630erm_03312	kpsF	arabinose 5-phosphate isomerase	0.0103641	0.00271599	0.00858484	0.0101426	#N/A	#N/A	#N/A	#N/A	#N/A	#N/A	#N/A	#N/A	#N/A	#N/A	#N/A	#N/A	0.0114288	0.010904	0.010577	0.0118618
CDIF630erm_03313	malY	cystathionine beta-lyase	#N/A	#N/A	#N/A	#N/A	#N/A	#N/A	#N/A	#N/A	#N/A	#N/A	#N/A	#N/A	#N/A	#N/A	#N/A	#N/A	0.0026606	0.00101783	0.0023806	0.00157402
CDIF630erm_03314			0.0366312	0.0481758	0.0354016	0.0459696	#N/A	#N/A	#N/A	#N/A	0.0207371	0.0143498	0.0090497	0.00844508	#N/A	#N/A	#N/A	#N/A	0.037239	0.0325083	0.0319853	0.0296571
CDIF630erm_03315			#N/A	#N/A	#N/A	#N/A	#N/A	#N/A	#N/A	#N/A	#N/A	#N/A	#N/A	#N/A	#N/A	#N/A	#N/A	#N/A	0.00303145	0.00324781	0.00372592	0.00313209
CDIF630erm_03325	pepI	proline iminopeptidase	0.00913424	0.00319647	0.00127907	0.00836322	0.00909847	0.00897063	0.00763194	0.00588443	0.00640471	0.00566581	0.0401955	0.0197251	0.00927227	0.00611885	0.0123663	0.00475814	0.00635476	0.00621539	0.00405466	0.00513651
CDIF630erm_03327			0.00480443	0.00281597	0.00342947	0.00306502	#N/A	#N/A	#N/A	#N/A	#N/A	#N/A	#N/A	#N/A	#N/A	#N/A	#N/A	#N/A	0.0118523	0.0107048	0.00439202	0.0100624
CDIF630erm_03335	anmK	anhydro-N-acetylmuramic acid kinase	#N/A	#N/A	#N/A	#N/A	0.00314947	0.00362239	0.0145975	0.0034292	0.00388252	0.00865428	0.00131783	0.011002	0.00538205	0.00517099	0.00189569	0.0100247	#N/A	#N/A	#N/A	#N/A
CDIF630erm_03347	xylA	xylose isomerase	#N/A	#N/A	#N/A	#N/A	0.00380059	0.00148759	0.00486128	0.00195954	#N/A	#N/A	#N/A	#N/A	#N/A	#N/A	#N/A	#N/A	#N/A	#N/A	#N/A	#N/A
CDIF630erm_03351	xynB	PTS system, xyloside-specific IIB component	#N/A	#N/A	#N/A	#N/A	0.00758007	0.00704375	0.00786703	0.008321	0.00121344	0.0026104	0.00427879	0.00368482	0.00324301	0.00536315	0.00398651	0.00590058	0.00451467	0.00203485	0.00364453	0.014953
CDIF630erm_03355			#N/A	#N/A	#N/A	#N/A	#N/A	#N/A	#N/A	#N/A	#N/A	#N/A	#N/A	#N/A	#N/A	#N/A	#N/A	#N/A	0.00412727	0.00452658	0.00941551	0.00384314
CDIF630erm_03357	gatY1	D-tagatose-1,6-bisphosphate aldolase	#N/A	#N/A	#N/A	#N/A	#N/A	#N/A	#N/A	#N/A	#N/A	#N/A	#N/A	#N/A	0.0155263	0.021146	0.018998	0.0208815	0.0241625	0.0215969	0.0211457	0.0252874
CDIF630erm_03359	tagK	tagatose-1-phosphate kinase	#N/A	#N/A	#N/A	#N/A	#N/A	#N/A	#N/A	#N/A	#N/A	#N/A	#N/A	#N/A	#N/A	#N/A	#N/A	#N/A	0.00466385	0.00223627	0.00153383	0.0015306
CDIF630erm_03372			0.0200752	0.0145501	0.0110912	0.0139348	0.0107705	0.0109206	0.00887504	0.00900879	0.01644	0.0126829	0.0128806	0.0123114	0.0311922	0.0259152	0.0196736	0.0167735	0.0260104	0.0290767	0.0219928	0.0342547
CDIF630erm_03373	treR	transcriptional regulator, GntR family	#N/A	#N/A	#N/A	#N/A	#N/A	#N/A	#N/A	#N/A	#N/A	#N/A	#N/A	#N/A	0.00420694	0.00292288	0.00289713	0.00422515	#N/A	#N/A	#N/A	#N/A
CDIF630erm_03376			0.0010412	0.00116329	0.00111385	0.00141084	#N/A	#N/A	#N/A	#N/A	#N/A	#N/A	#N/A	#N/A	#N/A	#N/A	#N/A	#N/A	#N/A	#N/A	#N/A	#N/A
CDIF630erm_03378	bglA3	6-phospho-beta-glucosidase	0.00355389	0.00403599	0.00409173	0.00373097	#N/A	#N/A	#N/A	#N/A	#N/A	#N/A	#N/A	#N/A	#N/A	#N/A	#N/A	#N/A	#N/A	#N/A	#N/A	#N/A
CDIF630erm_03382			#N/A	#N/A	#N/A	#N/A	#N/A	#N/A	#N/A	#N/A	#N/A	#N/A	#N/A	#N/A	0.00401568	0.00322289	0.0021681	0.00490664	0.0146125	0.0224873	0.0182262	0.0159256
CDIF630erm_03387			#N/A	#N/A	#N/A	#N/A	#N/A	#N/A	#N/A	#N/A	#N/A	#N/A	#N/A	#N/A	0.00575484	0.00545354	0.00603707	0.00695692	0.0145651	0.0174578	0.00814381	0.00929429
CDIF630erm_03399	bglA4	6-phospho-beta-glucosidase	0.00436185	0.00384518	0.00413517	0.015038	#N/A	#N/A	#N/A	#N/A	0.0194645	0.0120945	0.00267646	0.00383326	#N/A	#N/A	#N/A	#N/A	0.00810555	0.00801266	0.0230843	0.00592819
CDIF630erm_03420	gatY2	D-tagatose-1,6-bisphosphate aldolase	0.0169794	0.0205273	0.00761665	0.012504	#N/A	#N/A	#N/A	#N/A	#N/A	#N/A	#N/A	#N/A	#N/A	#N/A	#N/A	#N/A	#N/A	#N/A	#N/A	#N/A
CDIF630erm_03421	bglA5	6-phospho-beta-glucosidase	#N/A	#N/A	#N/A	#N/A	#N/A	#N/A	#N/A	#N/A	0.00850975	0.00306607	0.00168167	0.00374297	#N/A	#N/A	#N/A	#N/A	0.0256876	0.0090118	0.00763765	0.0220256
CDIF630erm_03422	bglF5	PTS system, beta-glucoside-specific IIABC component, bglF5	0.0125603	0.0152145	0.0176156	0.00950501	#N/A	#N/A	#N/A	#N/A	0.0150224	0.0191989	0.0179539	0.0137432	#N/A	#N/A	#N/A	#N/A	0.0343485	0.0292642	0.00888811	0.0163009
CDIF630erm_03449			0.00336463	0.00413923	0.0011473	0.0029498	0.00751023	0.00862908	0.00519904	0.00161888	0.00339306	0.00418432	0.00353994	0.00357109	0.00320169	0.00562264	0.00316862	0.00376893	0.000478158	0.000879392	0.00219712	0.00241014
CDIF630erm_03458			#N/A	#N/A	#N/A	#N/A	#N/A	#N/A	#N/A	#N/A	#N/A	#N/A	#N/A	#N/A	#N/A	#N/A	#N/A	#N/A	0.003625	0.0027907	0.0029354	0.00193659
CDIF630erm_03462	eno	enolase	0.459908	0.478345	0.533182	0.531029	0.376337	0.310898	0.356565	0.321266	0.41662	0.443559	0.43509	0.380215	0.359855	0.359911	0.400871	0.389551	0.333061	0.385749	0.468495	0.352584
CDIF630erm_03463	gpmI	2,3-bisphosphoglycerate-independent phosphoglycerate mutase	0.0993245	0.0313473	0.0371978	0.0908213	0.0432885	0.0368396	0.0364516	0.0280243	0.0681263	0.0718732	0.0577133	0.0698629	0.0330933	0.0413005	0.0245979	0.0272631	0.0911121	0.100346	0.0874615	0.0809198
CDIF630erm_03464	tpi	triosephosphate isomerase	0.163369	0.0746022	0.0922462	0.200892	0.135594	0.100478	0.106269	0.102614	0.147471	0.167937	0.169917	0.18181	0.124067	0.131614	0.132138	0.12133	0.137423	0.172246	0.173289	0.169971
CDIF630erm_03465	pgk	phosphoglycerate kinase	0.280568	0.161766	0.161602	0.300006	0.181421	0.132086	0.180721	0.193395	0.248778	0.291039	0.243787	0.273847	0.196195	0.174217	0.212351	0.178595	0.164813	0.200286	0.221326	0.196785
CDIF630erm_03466	gapA	glyceraldehyde-3-phosphate dehydrogenase	0.326815	0.334396	0.387276	0.330126	0.281246	0.330761	0.31933	0.277223	0.319789	0.294324	0.418599	0.333161	0.257446	0.282111	0.253434	0.239946	0.309916	0.301885	0.296478	0.379157
CDIF630erm_03467	cggR	transcriptional regulator, SorC family	0.00938718	0.0108759	0.00768416	0.00662085	0.00534885	0.0042528	0.00399041	0.00390567	0.0119529	0.0132388	0.00948927	0.00956158	0.00442769	0.00149254	0.00251728	0.00276917	0.00791963	0.0126923	0.00731772	0.00944705
CDIF630erm_03475			#N/A	#N/A	#N/A	#N/A	#N/A	#N/A	#N/A	#N/A	#N/A	#N/A	#N/A	#N/A	#N/A	#N/A	#N/A	#N/A	0.000719698	0.000500416	0.00389006	0.00253466
CDIF630erm_03499			#N/A	#N/A	#N/A	#N/A	0.00951649	0.000690158	0.00301002	0.00284218	0.00687402	0.00549096	0.00493977	0.00344364	0.0025526	0.0032183	0.0017821	0.00357858	0.00525714	0.00633795	0.00761516	0.0246914
CDIF630erm_03516			0.0051102	0.00417891	0.00471118	0.00339799	0.00402087	0.00391745	0.00277781	0.00311726	0.00338703	0.00354554	0.00344659	0.00455165	0.00268029	0.00316894	0.00247142	0.00161059	0.00433942	0.00320069	0.0037176	0.00228541
CDIF630erm_03517	sdaB	L-serine dehydratase	0.00727078	0.00328309	0.00490099	0.00586184	0.0129508	0.00577102	0.00970952	0.00461979	0.00838005	0.00735241	0.00979153	0.0084124	0.0083826	0.012521	0.00668943	0.00880306	0.0123507	0.0219736	0.0153684	0.0193479
CDIF630erm_03518	dapA2	4-hydroxy-tetrahydrodipicolinate synthase	0.0103216	0.00622043	0.00702175	0.010842	0.00436495	0.00371053	0.00240093	0.00215791	0.00651934	0.00565358	0.00502033	0.0327068	0.00655993	0.00444907	0.00572364	0.0122942	0.0119531	0.0127788	0.015189	0.0086655
CDIF630erm_03521	dapA3	4-hydroxy-tetrahydrodipicolinate synthase	0.0181646	0.0106428	0.00942348	0.0140186	0.0172965	0.0196431	0.0199689	0.0183273	0.0237504	0.025334	0.0224881	0.018208	0.027803	0.0296536	0.0276607	0.0325386	0.0225115	0.0245017	0.0188345	0.0110993
CDIF630erm_03522	dapB1	4-hydroxy-tetrahydrodipicolinate reductase	0.00421855	0.00307006	0.00225333	0.00166004	0.00924368	0.00791835	0.00778787	0.00596412	0.00899512	0.00750397	0.00407272	0.00402325	0.00583687	0.00439488	0.00411947	0.00394632	0.00595354	0.00567647	0.0091379	0.0102459
CDIF630erm_03523	dapH	2,3,4,5-tetrahydropyridine-2,6-dicarboxylate N-acetyltransferase	0.0183681	0.0113099	0.0177007	0.0231368	0.0276174	0.0203497	0.0238984	0.0152908	0.0232023	0.0204255	0.0188925	0.0203893	0.0205933	0.0269105	0.0169589	0.0226219	0.0434337	0.0556081	0.0420962	0.0561779
CDIF630erm_03525	dapB2	4-hydroxy-tetrahydrodipicolinate reductase	0.00190127	0.00434136	0.000991869	0.00780016	0.0012866	0.00318074	0.00395505	0.0264897	0.00249594	0.00198751	0.00189989	0.00212991	0.00180614	0.00243378	0.00733245	0.0112344	0.00220782	0.00511647	0.00769029	0.000404242
CDIF630erm_03527	hpt2	hypoxanthine phosphoribosyltransferase	#N/A	#N/A	#N/A	#N/A	#N/A	#N/A	#N/A	#N/A	#N/A	#N/A	#N/A	#N/A	#N/A	#N/A	#N/A	#N/A	0.00609113	0.00823277	0.00587174	0.0115652
CDIF630erm_03533	prdF	proline racemase	0.118183	0.0895254	0.106652	0.10909	0.06416	0.0591327	0.0457056	0.046573	0.120279	0.136575	0.130977	0.112511	0.0328828	0.0407352	0.0303692	0.0357256	0.029465	0.0410624	0.0398675	0.0386852
CDIF630erm_03535	prdE	proline reductase PrdE subunit	0.0314286	0.0428497	0.0199617	0.00200344	#N/A	#N/A	#N/A	#N/A	0.00286546	0.00152779	0.00263526	0.0127658	#N/A	#N/A	#N/A	#N/A	#N/A	#N/A	#N/A	#N/A
CDIF630erm_03536	prdD	proline reductase PrdD subunit	0.00188698	0.00306873	0.00161713	0.00268386	#N/A	#N/A	#N/A	#N/A	0.00431676	0.00440251	0.00383216	0.00218902	#N/A	#N/A	#N/A	#N/A	#N/A	#N/A	#N/A	#N/A
CDIF630erm_03537	prdB	proline reductase PrdB subunit	0.0946143	0.0996981	0.14618	0.119832	0.0336175	0.0291088	0.0232651	0.0279509	0.0802691	0.0947831	0.0804957	0.0739829	0.023697	0.0408485	0.0234604	0.0311737	0.0350257	0.0518299	0.0594926	0.0671259
CDIF630erm_03540	prdA	D-proline reductase proprotein prdA	0.241307	0.226704	0.241469	0.238827	0.121277	0.0736523	0.0954777	0.0847837	0.230234	0.209892	0.209481	0.203214	0.0823649	0.0941068	0.090355	0.0861195	0.104377	0.13361	0.12204	0.108657
CDIF630erm_03544	prdC	proline reductase PrdC subunit	0.0166102	0.0197799	0.0183276	0.0243479	0.0106536	0.00788086	0.00594461	0.00306386	0.0175603	0.0251192	0.0127387	0.0130884	0.00394722	0.00674887	0.00379413	0.00814023	0.00745446	0.00808786	0.0104891	0.00863703
CDIF630erm_03547			0.00289652	0.00231484	0.00102352	0.00142794	0.00215872	0.00262776	0.00396695	0.00166631	#N/A	#N/A	#N/A	#N/A	#N/A	#N/A	#N/A	#N/A	#N/A	#N/A	#N/A	#N/A
CDIF630erm_03549			#N/A	#N/A	#N/A	#N/A	#N/A	#N/A	#N/A	#N/A	0.00720776	0.00304468	0.00400052	0.00539464	0.00381925	0.00283518	0.00204748	0.00231599	0.00314431	0.00294594	0.0050628	0.00649823
CDIF630erm_03553	valS	valine--tRNA ligase	0.00999641	0.016836	0.0130828	0.0121713	0.0178021	0.0274945	0.0125507	0.0519209	0.00999835	0.0173492	0.0126444	0.0174698	#N/A	#N/A	#N/A	#N/A	#N/A	#N/A	#N/A	#N/A
CDIF630erm_03581	proC2	pyrroline-5-carboxylate reductase	0.0116101	0.00411761	0.00330414	0.00296709	0.00331218	0.00395852	0.00207696	0.00210261	0.00461409	0.0071774	0.00461024	0.00515128	0.00326465	0.00403801	0.00257287	0.00322515	0.00392017	0.00309111	0.0261852	0.0258123
CDIF630erm_03582			#N/A	#N/A	#N/A	#N/A	#N/A	#N/A	#N/A	#N/A	#N/A	#N/A	#N/A	#N/A	#N/A	#N/A	#N/A	#N/A	0.0031266	0.00299994	0.00475822	0.00375163
CDIF630erm_03584			0.00498215	0.00800074	0.00876992	0.00659246	0.00705923	0.00589385	0.00615463	0.00691109	0.0054311	0.00688619	0.00533334	0.00550353	#N/A	#N/A	#N/A	#N/A	#N/A	#N/A	#N/A	#N/A
CDIF630erm_03585	pgi	glucose-6-phosphate isomerase	0.0344134	0.0374646	0.027905	0.0297008	0.0348984	0.0427185	0.0334829	0.0465854	0.0296147	0.0314042	0.0282373	0.035874	0.022553	0.0233604	0.0163827	0.0192271	0.0508546	0.0542343	0.0326404	0.0277899
CDIF630erm_03586			0.00353004	0.00477039	0.000539073	0.000927543	#N/A	#N/A	#N/A	#N/A	#N/A	#N/A	#N/A	#N/A	#N/A	#N/A	#N/A	#N/A	#N/A	#N/A	#N/A	#N/A
CDIF630erm_03589			0.00145559	0.00191154	0.000833627	0.000324315	#N/A	#N/A	#N/A	#N/A	#N/A	#N/A	#N/A	#N/A	#N/A	#N/A	#N/A	#N/A	#N/A	#N/A	#N/A	#N/A
CDIF630erm_03590	yccF	uncharacterized protein YccF	#N/A	#N/A	#N/A	#N/A	#N/A	#N/A	#N/A	#N/A	#N/A	#N/A	#N/A	#N/A	#N/A	#N/A	#N/A	#N/A	0.00148312	0.00118099	0.00350355	0.000913728
CDIF630erm_03601	engB	GTP-binding protein EngB	0.00388489	0.00557381	0.00791379	0.0037615	0.00586377	0.00354306	0.00669031	0.00480823	0.00612566	0.00287215	0.0049958	0.00867611	0.00455794	0.0022913	0.00482283	0.000509204	0.00625807	0.0066443	0.00654591	0.0030984
CDIF630erm_03602	lon	ATP-dependent protease Lon	#N/A	#N/A	#N/A	#N/A	0.00381003	0.00462814	0.00105284	0.00231313	#N/A	#N/A	#N/A	#N/A	#N/A	#N/A	#N/A	#N/A	#N/A	#N/A	#N/A	#N/A
CDIF630erm_03605	clpX	ATP-dependent clp protease ATP-binding subunit clpX	0.0118912	0.0148765	0.0092466	0.011371	0.00981731	0.0108866	0.00649466	0.0116368	0.00980637	0.00900399	0.00898414	0.00728358	0.00993778	0.00803919	0.00599608	0.00527544	0.0140635	0.0141452	0.0151689	0.0128397
CDIF630erm_03606	clpP1	ATP-dependent clp protease proteolytic subunit	0.0896677	0.094756	0.0754975	0.0956807	0.106996	0.109245	0.0958467	0.0950141	0.0919429	0.100102	0.101453	0.10033	0.0647494	0.0790006	0.0458552	0.0592116	0.067243	0.0789166	0.0589426	0.0569402
CDIF630erm_03607	tig	trigger factor	0.141092	0.15248	0.159843	0.136061	0.124894	0.0630517	0.145052	0.114355	0.12979	0.145525	0.129986	0.110628	0.110911	0.12415	0.100424	0.124759	0.165837	0.179143	0.173634	0.151659
CDIF630erm_03611			0.00440329	0.00554852	0.00267449	0.00226389	0.00594975	0.00859564	0.00354485	0.00404983	0.0034851	0.0076347	0.00576683	0.00752463	0.00235897	0.00530741	0.00197695	0.00151	#N/A	#N/A	#N/A	#N/A
CDIF630erm_03612			#N/A	#N/A	#N/A	#N/A	#N/A	#N/A	#N/A	#N/A	#N/A	#N/A	#N/A	#N/A	#N/A	#N/A	#N/A	#N/A	0.00152267	0.00308008	0.00186203	0.00189824
CDIF630erm_03615	hydA	iron hydrogenase	0.00616514	0.00849829	0.00595111	0.00567237	0.00467089	0.00759437	0.0055897	0.00209941	0.00762661	0.0100881	0.00428949	0.00639451	0.00476416	0.00552277	0.00288709	0.00224732	0.00265473	0.00291613	0.00147993	0.00594791
CDIF630erm_03627			#N/A	#N/A	#N/A	#N/A	#N/A	#N/A	#N/A	#N/A	#N/A	#N/A	#N/A	#N/A	#N/A	#N/A	#N/A	#N/A	#N/A	#N/A	#N/A	#N/A
CDIF630erm_03634			#N/A	#N/A	#N/A	#N/A	#N/A	#N/A	#N/A	#N/A	0.00345103	0.00222931	0.00180626	0.0120758	#N/A	#N/A	#N/A	#N/A	#N/A	#N/A	#N/A	#N/A
CDIF630erm_03655			0.010791	0.00575627	0.00468116	0.00726651	#N/A	#N/A	#N/A	#N/A	0.00841621	0.00729847	0.00909418	0.00544042	#N/A	#N/A	#N/A	#N/A	0.0082575	0.00547392	0.00839388	0.0111649
CDIF630erm_03657			0.00924281	0.00479696	0.00687081	0.0108495	#N/A	#N/A	#N/A	#N/A	0.00701439	0.0114902	0.00581426	0.00953663	#N/A	#N/A	#N/A	#N/A	#N/A	#N/A	#N/A	#N/A
CDIF630erm_03677	mgtA1	magnesium-transporting ATPase, P-type	0.0493747	0.0514432	0.0644402	0.0454966	0.0271425	0.0241004	0.0122342	0.0165788	0.0462149	0.0377949	0.0470002	0.0349871	0.0349337	0.0222617	0.0305503	0.0304434	0.060049	0.0593151	0.0530518	0.0448664
CDIF630erm_03678			#N/A	#N/A	#N/A	#N/A	#N/A	#N/A	#N/A	#N/A	#N/A	#N/A	#N/A	#N/A	#N/A	#N/A	#N/A	#N/A	0.0094325	0.0168822	0.00999744	0.00978897
CDIF630erm_03682			#N/A	#N/A	#N/A	#N/A	0.00110395	0.00268832	0.00206343	0.000950453	#N/A	#N/A	#N/A	#N/A	#N/A	#N/A	#N/A	#N/A	#N/A	#N/A	#N/A	#N/A
CDIF630erm_03699	pyk	pyruvate kinase	0.191379	0.180116	0.231551	0.212183	0.119579	0.0731348	0.1123	0.103869	0.20273	0.18528	0.152082	0.164042	0.107992	0.0986316	0.117993	0.118724	0.149806	0.160839	0.217834	0.131778
CDIF630erm_03700	pfkA	ATP-dependent 6-phosphofructokinase	0.0665036	0.0855837	0.0627187	0.0482769	0.0503873	0.0433785	0.0443346	0.0430957	0.0732048	0.0584567	0.0684673	0.0570101	0.0345064	0.0245551	0.0286424	0.0276055	0.0642799	0.0364207	0.069546	0.0342698
CDIF630erm_03705			0.00187916	0.00418033	0.00199201	0.00322834	#N/A	#N/A	#N/A	#N/A	0.0017143	0.00223213	0.00204878	0.00187022	0.00179701	0.00323889	0.00141631	0.00194294	0.0028564	0.00262821	0.00420902	0.0026128
CDIF630erm_03707	murB	UDP-N-acetylenolpyruvoylglucosamine reductase	0.0078614	0.00524636	0.0112698	0.00529322	0.00837113	0.0035479	0.00524985	0.00433254	0.00905113	0.00800308	0.00365533	0.00345269	0.00279553	0.0040564	0.00306733	0.00268955	0.0053809	0.00730065	0.00327149	0.0114995
CDIF630erm_03710			0.0207251	0.0212736	0.027126	0.0203254	0.0676083	0.064456	0.0495745	0.0632023	0.0307096	0.0313583	0.0370396	0.0276151	0.0817984	0.0578433	0.0459076	0.0338605	0.00515692	0.00528823	0.00585252	0.00696025
CDIF630erm_03711			0.0358455	0.0361756	0.0433732	0.0269894	0.117593	0.102268	0.113707	0.117073	0.0718631	0.0753863	0.0810086	0.0770085	0.0967684	0.0932132	0.108272	0.100136	0.00860037	0.00851145	0.0126709	0.00944784
CDIF630erm_03712			0.0110635	0.00997325	0.00433804	0.00753903	0.033457	0.0505136	0.0508408	0.0410174	0.0206805	0.0226855	0.0183715	0.019084	0.0475883	0.0522596	0.0539747	0.0461689	0.00382941	0.00249458	0.00283304	0.00197729
CDIF630erm_03714	hprK	PTS system, HPr kinase / phosphorylase	#N/A	#N/A	#N/A	#N/A	#N/A	#N/A	#N/A	#N/A	#N/A	#N/A	#N/A	#N/A	#N/A	#N/A	#N/A	#N/A	0.00232056	0.00115045	0.00182277	0.00214162
CDIF630erm_03722			0.00163565	0.00378999	0.00111273	0.00141126	#N/A	#N/A	#N/A	#N/A	0.000621096	0.00678639	0.0119773	0.00505064	#N/A	#N/A	#N/A	#N/A	#N/A	#N/A	#N/A	#N/A
CDIF630erm_03727	hemB	delta-aminolevulinic acid dehydratase	0.0300771	0.0350075	0.0278632	0.0282483	0.0296613	0.0238324	0.0279556	0.0207387	0.0369201	0.037169	0.0268978	0.0337981	0.0223891	0.013586	0.0181224	0.0181503	0.00483932	0.00934797	0.00720284	0.0089357
CDIF630erm_03728	cobA-hemD	bifunctional uroporphyrinogen-III methyltransferase / uroporphyrinogen-III synthase	0.0132941	0.00527503	0.00215375	0.00349467	#N/A	#N/A	#N/A	#N/A	0.00515312	0.00405451	0.00351234	0.0100451	#N/A	#N/A	#N/A	#N/A	#N/A	#N/A	#N/A	#N/A
CDIF630erm_03730	cbiKP	sirohydrochlorin cobaltochelatase CbiKP	0.00731579	0.00719078	0.00886148	0.00641902	0.00400279	0.00168262	0.0062939	0.00653276	0.00597152	0.003892	0.0033442	0.003562	0.0061209	0.00666302	0.00668761	0.00811516	0.0042394	0.0035251	0.00690343	0.00247447
CDIF630erm_03733	cbiG	cobalt-precorrin 5A hydrolase	#N/A	#N/A	#N/A	#N/A	#N/A	#N/A	#N/A	#N/A	#N/A	#N/A	#N/A	#N/A	#N/A	#N/A	#N/A	#N/A	0.000462477	0.00549626	0.00271566	0.00286847
CDIF630erm_03734	cbiF	cobalt-precorrin-4 methyltransferase	#N/A	#N/A	#N/A	#N/A	#N/A	#N/A	#N/A	#N/A	0.00232462	0.00282774	0.0012341	0.00280822	#N/A	#N/A	#N/A	#N/A	#N/A	#N/A	#N/A	#N/A
CDIF630erm_03735	cbiT	cobalt-precorrin-6B (C15)- methyltransferase [decarboxylating]	0.00203485	0.000198036	0.00193687	0.00206797	#N/A	#N/A	#N/A	#N/A	0.00182482	0.00282851	0.00243549	0.00181736	#N/A	#N/A	#N/A	#N/A	0.000514955	0.000439044	0.00106838	0.0110842
CDIF630erm_03738	cbiC	cobalt-precorrin-8 methylmutase	0.00479575	0.0037926	0.00378108	0.00344815	0.00371134	0.0011351	0.00166464	0.00204226	0.00511648	0.00350623	0.00312996	0.00359247	#N/A	#N/A	#N/A	#N/A	0.00429323	0.00401485	0.00327899	0.00527791
CDIF630erm_03742	cbiA	cobyrinic acid A,C-diamide synthase	#N/A	#N/A	#N/A	#N/A	#N/A	#N/A	#N/A	#N/A	0.00193171	0.00188186	0.00147463	0.00221121	#N/A	#N/A	#N/A	#N/A	#N/A	#N/A	#N/A	#N/A
CDIF630erm_03748	cobT	nicotinate-nucleotide--dimethylbenzimidazole phosphoribosyltransferase	0.0163336	0.00947569	0.0102387	0.0144667	0.00945615	0.0303164	0.00952218	0.00590934	0.0136297	0.0123819	0.0121301	0.00858378	0.0173091	0.0053594	0.00459558	0.009373	0.00866541	0.0110454	0.011474	0.0281166
CDIF630erm_03751			#N/A	#N/A	#N/A	#N/A	#N/A	#N/A	#N/A	#N/A	#N/A	#N/A	#N/A	#N/A	#N/A	#N/A	#N/A	#N/A	0.00292758	0.00237786	0.00373471	0.0029299
CDIF630erm_03760	agaS	putative tagatose-6-phosphate ketose / aldose isomerase AgaS	#N/A	#N/A	#N/A	#N/A	0.00625857	0.00403712	0.00516067	0.00466039	0.00156731	0.00201237	0.00103158	0.000409078	0.00359049	0.00214411	0.00286866	0.00350496	0.000820587	0.00361534	0.00158185	0.00151629
CDIF630erm_03769			0.00651925	0.00872365	0.00479494	0.0107104	0.00855181	0.0025052	0.011984	0.01561	0.0147674	0.010493	0.0176437	0.0149112	#N/A	#N/A	#N/A	#N/A	#N/A	#N/A	#N/A	#N/A
CDIF630erm_03770	tkt*2	transketolase, C-terminal section	0.00939661	0.0100944	0.00557985	0.00660856	0.00796512	0.00619697	0.00505112	0.00592586	0.00789531	0.0117578	0.0035416	0.0100374	0.00644982	0.00759949	0.0069333	0.00754902	0.00865531	0.00811607	0.0113697	0.0149924
CDIF630erm_03771	tkt2	transketolase, N-terminal section	0.00773625	0.00605225	0.00461908	0.00706818	0.0132727	0.0153797	0.00943979	0.00935472	0.00767211	0.00968587	0.00868996	0.00987423	0.00723047	0.00784744	0.00800758	0.00564837	0.00987633	0.0134538	0.00942392	0.0122901
CDIF630erm_03774	alr	alanine racemase	0.0350632	0.0216139	0.0199685	0.0293132	0.0289173	0.0236996	0.0291604	0.0271304	0.0316083	0.0332393	0.0273193	0.0299695	0.0232625	0.0152392	0.0217002	0.0232177	0.033746	0.0318933	0.0254572	0.0248758
CDIF630erm_03776			0.00283301	0.00338462	0.00187646	0.00454081	0.00195937	0.00213523	0.00250123	0.00302766	#N/A	#N/A	#N/A	#N/A	#N/A	#N/A	#N/A	#N/A	#N/A	#N/A	#N/A	#N/A
CDIF630erm_03777	acpS	holo-[acyl-carrier-protein] synthase	0.00482922	0.000137656	0.00297634	0.000639445	#N/A	#N/A	#N/A	#N/A	#N/A	#N/A	#N/A	#N/A	#N/A	#N/A	#N/A	#N/A	#N/A	#N/A	#N/A	#N/A
CDIF630erm_03778	atpC2	ATP hydrolase subunit epsilon	0.0164409	0.0189392	0.0130408	0.0101914	0.011704	0.00741692	0.0108742	0.00670224	0.0196452	0.0160393	0.0212349	0.00916271	#N/A	#N/A	#N/A	#N/A	0.0174274	0.018892	0.00746099	0.0165473
CDIF630erm_03779	atpD2	ATP synthase subunit beta	0.163665	0.175854	0.163372	0.156084	0.106068	0.0930419	0.112828	0.0913211	0.163778	0.163264	0.148072	0.144775	0.0609402	0.0677991	0.0676523	0.0669917	0.0967119	0.104214	0.0915976	0.0829865
CDIF630erm_03780	atpG	ATP synthase subunit gamma	0.0137033	0.0173408	0.0135437	0.00876201	0.00941203	0.0093748	0.0135945	0.00709814	0.0166161	0.01789	0.0147098	0.0167194	0.00738816	0.00769232	0.0234323	0.0182851	0.0114817	0.0132919	0.00860089	0.00754723
CDIF630erm_03781	atpA2	ATP synthase subunit alpha	0.124422	0.147296	0.187235	0.134762	0.0919513	0.0746293	0.0751815	0.0830161	0.131877	0.135141	0.13337	0.116822	0.0490452	0.052596	0.0538753	0.0457218	0.0860827	0.101244	0.0898309	0.0928828
CDIF630erm_03782	atpH	ATP synthase subunit delta	0.0184006	0.0130877	0.0278796	0.0122645	0.0105169	0.00928164	0.00817598	0.0057546	0.0161485	0.02085	0.0181909	0.0137701	0.00431589	0.00554367	0.00630957	0.00340006	0.00720576	0.0114086	0.00521703	0.00950608
CDIF630erm_03783	atpF2	ATP synthase subunit b	0.0286633	0.0304214	0.0337841	0.0265888	0.013017	0.0112955	0.0193917	0.0154077	0.0196659	0.020502	0.024239	0.0197594	0.00456601	0.00245858	0.00362793	0.00358899	0.0152382	0.0159405	0.0100801	0.0122615
CDIF630erm_03788	comEB2	deoxycytidylate deaminase	#N/A	#N/A	#N/A	#N/A	0.00413999	0.00262654	0.00279399	0.000464108	0.00781693	0.00632568	0.00477053	0.0066311	#N/A	#N/A	#N/A	#N/A	0.00213346	0.0037537	0.014442	0.0042916
CDIF630erm_03790	upp	uracil phosphoribosyltransferase	0.0501983	0.0282813	0.0384951	0.0493667	0.0376347	0.0309469	0.0290084	0.0343307	0.0395415	0.0443546	0.0386251	0.0438478	0.0326822	0.0444982	0.0283751	0.0362472	0.087177	0.0960859	0.107315	0.0878068
CDIF630erm_03791	rpiB2	ribose-5-phosphate isomerase	0.0239943	0.00879612	0.00602985	0.023773	0.0285918	0.0309623	0.0223467	0.0227897	0.0173282	0.0228615	0.0194297	0.0242862	0.0219527	0.0288222	0.0168853	0.0167936	0.0233699	0.0254895	0.0240114	0.0267789
CDIF630erm_03792	ywlE	protein-arginine-phosphatase	#N/A	#N/A	#N/A	#N/A	0.00347151	0.00192032	0.00191575	0.00459407	#N/A	#N/A	#N/A	#N/A	0.000868724	0.00173732	0.00187558	0.00201534	#N/A	#N/A	#N/A	#N/A
CDIF630erm_03793	ywlC	threonylcarbamoyl-AMP synthase	#N/A	#N/A	#N/A	#N/A	0.00248743	0.00120537	0.000992396	0.00279568	0.00279712	0.00228972	0.00106627	0.00322383	#N/A	#N/A	#N/A	#N/A	0.00214126	0.00235408	0.00197762	0.00237961
CDIF630erm_03795	prfA	peptide chain release factor 1	0.00762014	0.00628117	0.003485	0.00501565	0.00940049	0.0100426	0.00913329	0.00906516	0.00762422	0.0064902	0.00588607	0.00629922	0.00761077	0.00555732	0.00457915	0.00585998	0.00923989	0.0121487	0.0106568	0.0092434
CDIF630erm_03798	rpmE	50S ribosomal protein L31	0.0427705	0.045022	0.0359404	0.0333102	0.0659621	0.0548244	0.0298846	0.0222115	0.0517076	0.0422731	0.0443436	0.0293751	0.0305992	0.0516581	0.0197009	0.0265083	0.0373547	0.0322594	0.0350495	0.0408584
CDIF630erm_03801	gtaB2	UTP--glucose-1-phosphate uridylyltransferase	0.00402696	0.00602654	0.0054715	0.0073923	0.00773925	0.0138914	0.0069631	0.00933547	0.00700851	0.00889414	0.00909042	0.0065038	0.00397187	0.00361263	0.00430422	0.00505771	0.00582834	0.00254297	0.0009533	0.00294148
CDIF630erm_03809	hupA	non-specific DNA-binding protein	0.0890203	0.0808411	0.0900808	0.118684	0.0849661	0.0993806	0.0687492	0.0625032	0.085516	0.0927971	0.0932246	0.108228	0.0672804	0.104667	0.0664517	0.0691759	0.0999413	0.121178	0.120231	0.152958
CDIF630erm_03810	yabN	bifunctional tetrapyrrole methylase / NTP pyrophosphohydrolase	0.00227221	0.02065	0.0130489	0.0293702	0.00140044	0.0010253	0.00314813	0.0801501	0.00516509	0.0242802	0.00516363	0.00311415	#N/A	#N/A	#N/A	#N/A	#N/A	#N/A	#N/A	#N/A
CDIF630erm_03813	prsA2	peptidyl-prolyl cis-trans isomerase, PpiC-type	0.0114324	0.00259704	0.00304777	0.00352214	0.00322582	0.00553853	0.0115277	0.00466992	0.00270116	0.00202963	0.00576869	0.00527413	#N/A	#N/A	#N/A	#N/A	0.00306082	0.010425	0.00440653	0.00225158
CDIF630erm_03815	pth	peptidyl-tRNA hydrolase	#N/A	#N/A	#N/A	#N/A	0.00512739	0.00312226	0.000742035	0.00116596	0.00293192	0.00220369	0.00227482	0.00598214	#N/A	#N/A	#N/A	#N/A	#N/A	#N/A	#N/A	#N/A
CDIF630erm_03828	prs	ribose-phosphate pyrophosphokinase	0.0582504	0.059879	0.084484	0.059337	0.0771171	0.0656162	0.0743734	0.0640883	0.0649533	0.0642559	0.0637825	0.0578639	0.0643128	0.055516	0.0514728	0.0592668	0.0618625	0.0755494	0.0651032	0.0632848
CDIF630erm_03830	spoVG	regulator required for spore cortex synthesis	0.0282978	0.0183525	0.0192111	0.0135568	0.0142686	0.0172718	0.0100669	0.00838498	0.0261712	0.0257501	0.0206458	0.0240944	0.0192553	0.0161438	0.0189753	0.0277993	0.0128917	0.0133226	0.0085504	0.012182
CDIF630erm_03831	purR	transcriptional regulator, purine operon repressor	0.00247177	0.00444919	0.00223698	0.00270197	0.00196374	0.0014073	0.00159815	0.00175291	0.00391163	0.00401938	0.00160328	0.00235485	0.00274551	0.000909912	0.00116216	0.00609806	0.00282977	0.00388117	0.00258395	0.00323337
CDIF630erm_03832	murC	UDP-N-acetylmuramate--L-alanine ligase	0.0221178	0.0292711	0.0291659	0.0204806	0.0330283	0.0329442	0.0286691	0.0243485	0.0302192	0.0336394	0.0297865	0.0313634	0.0154785	0.0166165	0.0136261	0.00918199	0.0184981	0.0201512	0.0141423	0.0210194
CDIF630erm_03835	pepT2	peptidase T	0.0186347	0.00557449	0.00693686	0.0165287	0.0214752	0.0163861	0.0146963	0.00959665	0.0216205	0.021961	0.020189	0.0182294	0.0209335	0.0266491	0.0222033	0.0185191	0.0166514	0.0190236	0.0145047	0.0156895
CDIF630erm_03837	rsmA	ribosomal RNA small subunit methyltransferase A	0.00550558	0.00655286	0.00656483	0.0040493	0.00133745	0.00104016	0.00300295	0.00157009	0.00381906	0.00370269	0.00204731	0.00248058	0.00260934	0.0017409	0.000886047	0.00166182	0.0162341	0.01478	0.0149898	0.0153564
CDIF630erm_03839			0.01234	0.0158377	0.0129066	0.00879728	#N/A	#N/A	#N/A	#N/A	#N/A	#N/A	#N/A	#N/A	#N/A	#N/A	#N/A	#N/A	0.0384623	0.0501798	0.0655379	0.0577907
CDIF630erm_03842			0.000695011	0.0114449	0.00672169	0.0165256	#N/A	#N/A	#N/A	#N/A	#N/A	#N/A	#N/A	#N/A	#N/A	#N/A	#N/A	#N/A	0.00841581	0.00156927	0.0102418	0.00324935
CDIF630erm_03853			#N/A	#N/A	#N/A	#N/A	0.0117038	0.00280331	0.0492947	0.0546401	0.0641619	0.00611704	0.0176719	0.0420946	0.00396672	0.00934286	0.193119	0.0607422	0.0086734	0.00325465	0.00405564	0.0136775
CDIF630erm_03854	metG	methionine--tRNA ligase	0.0106743	0.0178809	0.0395537	0.00786874	0.0551749	0.0169857	0.0233964	0.0266424	0.00886349	0.0081187	0.00790837	0.00684224	0.0248211	0.0176363	0.0487451	0.0229109	0.0309309	0.0200501	0.0100979	0.010389
CDIF630erm_03858	pncB	nicotinate phosphoribosyltransferase	0.00461302	0.00683632	0.00344345	0.00247252	0.00272347	0.00231941	0.00259079	0.00649907	0.00556968	0.00500838	0.00322289	0.004918	#N/A	#N/A	#N/A	#N/A	0.00790585	0.00592369	0.00772971	0.00781644
CDIF630erm_03859			0.0324914	0.0369097	0.0332317	0.0276441	0.0344639	0.0499543	0.0386698	0.0360579	0.0459851	0.0482643	0.0472899	0.0433359	0.0297754	0.0354059	0.0193569	0.0233112	0.0305851	0.0318575	0.0273838	0.0357498
CDIF630erm_03863			0.0118506	0.00818861	0.00752646	0.00782059	0.00434448	0.00848354	0.0059895	0.00718676	0.00485622	0.00451843	0.00605928	0.00774279	#N/A	#N/A	#N/A	#N/A	0.00950728	0.00803964	0.01475	0.00611769
CDIF630erm_03865	tmk	thymidylate kinase	#N/A	#N/A	#N/A	#N/A	#N/A	#N/A	#N/A	#N/A	#N/A	#N/A	#N/A	#N/A	#N/A	#N/A	#N/A	#N/A	0.00286959	0.00279588	0.000457884	0.00149154
CDIF630erm_03872	lysS	lysine--tRNA ligase	0.0132867	0.0274411	0.0145376	0.00798577	0.0114257	0.0134994	0.0131608	0.0176163	0.0112751	0.0133491	0.0199867	0.0141157	0.0165428	0.010954	0.0118433	0.011966	0.0411947	0.0357508	0.0222643	0.0239772
CDIF630erm_03873	greA	transcription elongation factor greA	0.0265773	0.0204983	0.023312	0.0264819	0.0497867	0.0278638	0.0382812	0.0375709	0.0341799	0.034669	0.0316927	0.0261228	0.0350647	0.0399208	0.0257111	0.0343968	0.0417593	0.0516967	0.0504171	0.0332907
CDIF630erm_03875	coaX	type III pantothenate kinase	0.00923615	0.00783625	0.0064111	0.00516436	0.00618369	0.00573482	0.00425394	0.00404297	0.00557925	0.0096236	0.0064087	0.00753365	0.00569506	0.00711918	0.00428003	0.00445977	0.0107386	0.0106506	0.00506829	0.0136774
CDIF630erm_03879	ftsH2	cell division protease FtsH2	0.00424386	0.00449066	0.00455843	0.00304296	#N/A	#N/A	#N/A	#N/A	0.00304932	0.00326498	0.00325739	0.00228786	#N/A	#N/A	#N/A	#N/A	#N/A	#N/A	#N/A	#N/A
CDIF630erm_03882	murI	glutamate racemase	0.00639288	0.0100078	0.00874552	0.00492571	0.00712599	0.0038058	0.00414806	0.00490465	0.00804469	0.00914784	0.00620529	0.00596427	0.00356485	0.00478123	0.00304915	0.00457883	0.0055903	0.00566574	0.00401712	0.00406934
CDIF630erm_03885			0.0191119	0.0144479	0.0115352	0.0281594	#N/A	#N/A	#N/A	#N/A	0.00267938	0.0034994	0.0267088	0.0484892	0.00678752	0.0534067	0.0429598	0.0362265	0.0366258	0.0242851	0.0185505	0.0209551
CDIF630erm_03889	yabG	sporulation-specific protease	0.00333451	0.0134091	0.0134825	0.00721363	#N/A	#N/A	#N/A	#N/A	0.00890819	0.011325	0.0109883	0.00418491	#N/A	#N/A	#N/A	#N/A	#N/A	#N/A	#N/A	#N/A
CDIF630erm_03890			#N/A	#N/A	#N/A	#N/A	0.00478445	0.0048858	0.00323808	0.00388116	#N/A	#N/A	#N/A	#N/A	0.00664224	0.00243596	0.00359221	0.00196126	#N/A	#N/A	#N/A	#N/A
CDIF630erm_03892			0.0380413	0.0310553	0.0219506	0.030916	0.0620807	0.0402596	0.0344127	0.0321934	0.0375125	0.0417341	0.0418584	0.0219225	0.0143927	0.0141086	0.0119368	0.011743	0.0232391	0.0265335	0.021326	0.0161561
CDIF630erm_03910	carB1	carbamoyl-phosphate synthase large subunit	0.00869198	0.016244	0.00239393	0.0050189	0.00309287	0.00421357	0.00309689	0.00530366	0.00340219	0.0133029	0.0120482	0.0098763	0.00186696	0.00340924	0.00149839	0.00260481	0.00912079	0.00732808	0.00462527	0.00706625
CDIF630erm_03911	carA1	carbamoyl-phosphate synthase small subunit	#N/A	#N/A	#N/A	#N/A	0.00662321	0.0047649	0.00477805	0.00802711	0.00513191	0.00524323	0.00272926	0.0410893	0.00447709	0.0104782	0.0233884	0.0129101	0.0056972	0.0121267	0.00690693	0.00696271
CDIF630erm_03912	carB2	carbamoyl-phosphate synthase large subunit	0.0269649	0.014417	0.00328794	0.00194783	0.00201337	0.00292754	0.0015361	0.0024272	0.00186018	0.00357486	0.00895374	0.00315029	0.0116887	0.00409593	0.0181751	0.00595599	0.00461859	0.00338898	0.00419675	0.00272572
CDIF630erm_03913	carA2	carbamoyl-phosphate synthase small subunit	#N/A	#N/A	#N/A	#N/A	0.0044927	0.00101367	0.00343387	0.00252375	#N/A	#N/A	#N/A	#N/A	0.004915	0.00375968	0.00243991	0.00105909	#N/A	#N/A	#N/A	#N/A
CDIF630erm_03915			0.0158005	0.0201663	0.00769219	0.00867354	0.00542875	0.00122162	0.00294625	0.0039176	0.00699975	0.0057803	0.00343209	0.00417155	0.00203374	0.00249083	0.000874562	0.00423898	0.00261605	0.00247255	0.00250245	0.00287443
CDIF630erm_03917			0.00588158	0.00346831	0.00246189	0.038661	0.00653955	0.00409872	0.00364862	0.00331456	0.00614592	0.00779698	0.00600668	0.0319246	0.00647991	0.00396524	0.00516549	0.00430168	0.00936024	0.0100216	0.00637976	0.0103799
CDIF630erm_03918	metH	methionine synthase	0.005098	0.00640748	0.00429653	0.0043923	0.0101684	0.00870042	0.0111449	0.00955818	0.0105017	0.011727	0.00910962	0.0090512	0.00902619	0.00927829	0.0081884	0.0100077	#N/A	#N/A	#N/A	#N/A
CDIF630erm_03920	luxS	S-ribosylhomocysteine lyase	#N/A	#N/A	#N/A	#N/A	0.0161568	0.0151813	0.00839469	0.00939359	0.00948858	0.0100775	0.00826934	0.00924628	0.00676236	0.00929089	0.00370555	0.00186159	#N/A	#N/A	#N/A	#N/A
CDIF630erm_03930			0.00543001	0.00397004	0.00414317	0.00483707	0.0063286	0.00618595	0.00456397	0.00316138	0.00754672	0.00778493	0.00594274	0.00673921	0.0051536	0.00654981	0.00332849	0.00450235	0.00235354	0.00211564	0.00218436	0.00501168
CDIF630erm_03931			0.00256502	0.00287111	0.00137462	0.00448489	#N/A	#N/A	#N/A	#N/A	0.00289163	0.00492519	0.0047708	0.00331179	#N/A	#N/A	#N/A	#N/A	#N/A	#N/A	#N/A	#N/A
CDIF630erm_03938			#N/A	#N/A	#N/A	#N/A	#N/A	#N/A	#N/A	#N/A	#N/A	#N/A	#N/A	#N/A	#N/A	#N/A	#N/A	#N/A	0.000936402	0.00216138	0.00567215	0.000406276
CDIF630erm_03942			0.0139209	0.00493071	0.00378663	0.00969205	0.0097464	0.00410229	0.0105218	0.00869847	0.00590893	0.00913046	0.0149352	0.00788381	0.00736225	0.0101456	0.00393673	0.00546155	0.0131944	0.0129742	0.00869179	0.0137221
CDIF630erm_03944			0.00130506	0.00431635	0.0072943	0.00733844	0.00195458	0.00486347	0.00597555	0.00374672	#N/A	#N/A	#N/A	#N/A	#N/A	#N/A	#N/A	#N/A	#N/A	#N/A	#N/A	#N/A
CDIF630erm_03945	phnA	phosphonoacetate hydrolase	#N/A	#N/A	#N/A	#N/A	#N/A	#N/A	#N/A	#N/A	#N/A	#N/A	#N/A	#N/A	#N/A	#N/A	#N/A	#N/A	0.00708085	0.00917562	0.0149173	0.00630505
CDIF630erm_03965			#N/A	#N/A	#N/A	#N/A	#N/A	#N/A	#N/A	#N/A	#N/A	#N/A	#N/A	#N/A	#N/A	#N/A	#N/A	#N/A	0.00562786	0.00724894	0.00505764	0.00367833
CDIF630erm_03966	dgaE	D-glucosaminate-6-phosphate ammonia lyase	#N/A	#N/A	#N/A	#N/A	#N/A	#N/A	#N/A	#N/A	#N/A	#N/A	#N/A	#N/A	#N/A	#N/A	#N/A	#N/A	0.00369171	0.00621209	0.00248928	0.00239741
CDIF630erm_03967			0.0071359	0.00680783	0.00391287	0.00269831	0.0153865	0.00679617	0.00669354	0.00468255	0.0148287	0.00686503	0.006151	0.0145245	0.0145651	0.0127404	0.00741184	0.0143072	#N/A	#N/A	#N/A	#N/A
CDIF630erm_03983	purA	adenylosuccinate synthetase	0.00516089	0.00353462	0.00312126	0.00295652	0.00434048	0.00588238	0.0119796	0.00285953	0.0115103	0.00424672	0.00504895	0.00434548	0.0049899	0.00531335	0.00381882	0.00414336	0.0069139	0.00978315	0.00592058	0.0103641
CDIF630erm_03986	rplI	50S ribosomal protein L9	0.0112303	0.0146121	0.0109435	0.00669698	0.00930615	0.0142057	0.00724896	0.00947235	0.00696894	0.0102626	0.00976945	0.0112482	0.00393119	0.00523901	0.00326357	0.00336166	0.0135053	0.00950939	0.00440018	0.00470535
CDIF630erm_03990	rpsR	30S ribosomal protein S18	0.0348207	0.0561139	0.0356503	0.0341425	0.0275728	0.0188088	0.0352799	0.0442565	0.0325393	0.0315086	0.0323927	0.0440401	0.013725	0.0216544	0.0398471	0.017206	0.0494229	0.0442542	0.10549	0.0713929
CDIF630erm_03991	ssb2	single-stranded DNA-binding protein	0.0153568	0.013092	0.0178747	0.0119958	0.0103742	0.0133659	0.0140888	0.0113434	0.0101016	0.00833443	0.0087603	0.00801885	0.00307633	0.00732576	0.00378476	0.00212331	0.00564452	0.00602565	0.00700923	0.00961585
CDIF630erm_03992	rpsF	30S ribosomal protein S6	0.114913	0.111556	0.197488	0.109791	0.137765	0.12416	0.0978344	0.0917141	0.097141	0.0910519	0.150065	0.127128	0.13103	0.114488	0.0809022	0.0890858	0.0976958	0.0882222	0.103228	0.143026
CDIF630erm_03993			0.274475	0.158261	0.154151	0.263513	0.256434	0.25376	0.28135	0.266843	0.287269	0.313886	0.274566	0.288253	0.380002	0.345361	0.421833	0.432298	0.203453	0.198611	0.198952	0.207442
CDIF630erm_03995			#N/A	#N/A	#N/A	#N/A	0.00570751	0.00412955	0.00251452	0.00138851	#N/A	#N/A	#N/A	#N/A	#N/A	#N/A	#N/A	#N/A	0.00731001	0.00588485	0.00273423	0.00638288
CDIF630erm_03996	yedF	selenium metabolism protein YedF	0.00238186	0.00137001	0.000427086	0.00137714	0.00653064	0.00424052	0.00183587	0.00201579	0.00370026	0.00722459	0.00684623	0.00501351	#N/A	#N/A	#N/A	#N/A	#N/A	#N/A	#N/A	#N/A
CDIF630erm_03997			0.00364926	0.0113901	0.00156794	0.00157277	0.00738684	0.00895167	0.041608	0.0330471	0.00431837	0.0041062	0.00403237	0.00358292	0.00342517	0.0606112	0.0497647	0.0462168	0.00322851	0.00232653	0.00382695	0.148413
CDIF630erm_03998			0.0329665	0.0302531	0.0364643	0.0281213	0.0240882	0.013837	0.0343555	0.029518	0.0199318	0.016353	0.0168209	0.0168658	0.0215977	0.0198937	0.0230209	0.0217785	0.0455825	0.0361812	0.0449744	0.0374276
CDIF630erm_03999	sufS2	putative cysteine desulfurase	0.0123921	0.00969142	0.00671033	0.0108847	0.0101039	0.0104405	0.00888481	0.00810729	0.00927919	0.0113981	0.00994615	0.0104201	0.00638654	0.00763285	0.00591043	0.0071713	0.0084901	0.0102505	0.00580392	0.00903456
CDIF630erm_04000	spo0J	stage 0 sporulation protein J	#N/A	#N/A	#N/A	#N/A	0.00432854	0.00360372	0.00230113	0.00301159	#N/A	#N/A	#N/A	#N/A	#N/A	#N/A	#N/A	#N/A	#N/A	#N/A	#N/A	#N/A
CDIF630erm_04002	noc	nucleoid occlusion protein	0.00196529	0.00167829	0.00139949	0.0016953	#N/A	#N/A	#N/A	#N/A	0.000985111	0.000858197	0.00207799	0.00124516	#N/A	#N/A	#N/A	#N/A	0.00200733	0.00292953	0.00215784	0.00267367
CDIF630erm_04007	jag	putative SpoIIIJ-associated RNA / ssDNA-binding protein Jag	0.00347943	0.00333368	0.000715367	0.000668702	#N/A	#N/A	#N/A	#N/A	#N/A	#N/A	#N/A	#N/A	#N/A	#N/A	#N/A	#N/A	#N/A	#N/A	#N/A	#N/A
CDIF630erm_04114	tetM	tetracycline resistance protein	0.0216303	0.0206635	0.0346964	0.0214166	0.0090912	0.00457819	0.00601565	0.00862734	0.0126793	0.0101078	0.0224198	0.00831612	0.0155692	0.00919042	0.0124665	0.0135039	0.0209747	0.0198911	0.0293241	0.0320939
