# Supplementary material for: Differential View on the Bile Acid Stress Response of Clostridioides difficile
Source: Front Microbiol. 2019 Feb 18;10:258. doi: 10.3389/fmicb.2019.00258 (PMC6387971; doi:10.3389/fmicb.2019.00258)
Supplement: Supplementary file 4 [file Table_4.XLSX]

## Sheet: LT_Stress
Table S4: Log2 ratios of all four bile acids (CA, CDCA, DCA and LCA) vs. control as well as the result of an ANOVA analysis are given for the long-term stress experiment. Proteins featuring a change in abundance with p-values < 0.001 are marked in the "T-test Significant" columns.
Protein	Abbreviation	add. Information	T-test Significant CA_CON	T-test Significant CDCA_CON	T-test Significant DCA_CON	T-test Significant LCA_CON	log2 CA	p-value CA	log2 CDCA	p-value CDCA	log2 DCA	p-value DCA	log2 LCA	p-value LCA
CDIF630erm_00002	dnaN	DNA polymerase III subunit beta					-0.0345934	0.9558	-0.795294	0.0247874	-0.851609	0.0234691	-1.59602	0.00108599
CDIF630erm_00006	gyrA	DNA gyrase subunit A					-	-	-	-	-	-	-	-
CDIF630erm_00007							-	-	-	-	-	-	-	-
CDIF630erm_00008							-	-	-	-	-	-	-	-
CDIF630erm_00009	rsbV	anti-sigma factor antagonist					-	-	-	-	0.199182	0.21911	-0.42314	0.350002
CDIF630erm_00010	rsbW	serine-protein kinase RsbW					0.809255	0.1651	0.581302	0.226457	0.646276	0.113685	0.133413	0.596148
CDIF630erm_00024	serS1	serine--tRNA ligase					-1.23074	0.1962	-1.28506	0.183807	-2.00799	0.0426048	-0.767654	0.280109
CDIF630erm_00031	ybaB	nucleoid-associated protein YbaB					-0.051376	0.9644	-0.565098	0.0223583	-0.185495	0.707764	-0.504669	0.0530265
CDIF630erm_00032	recR	recombination protein RecR					-	-	-	-	-	-	-	-
CDIF630erm_00083	pycA	pyruvate carboxylase					-	-	-	-	-	-	-	-
CDIF630erm_00084	fusA1	elongation factor G (EF-g)					-	-	-	-	-	-	-	-
CDIF630erm_00085	ctsR	transcriptional regulator CtsR					-	-	-	-	-	-	-0.613057	0.709343
CDIF630erm_00087	mcsB	protein-arginine kinase				+	-	-	0.139532	0.704606	-	-	2.68831	0.000219504
CDIF630erm_00088	clpC	class III stress response-related ATPase, AAA+ superfamily					-	-	-	-	-	-	-	-
CDIF630erm_00091							-0.929653	0.0402	-1.56388	0.00204528	-0.917965	0.0447353	-1.6004	0.00246504
CDIF630erm_00112	proS1	proline--tRNA ligase					0.371548	0.2802	-0.410489	0.0587405	-0.425265	0.116705	0.156471	0.313495
CDIF630erm_00113	proS2	proline--tRNA ligase					0.637598	0.0266	1.05164	0.00655867	0.509918	0.0233254	0.76523	0.0078362
CDIF630erm_00114	gltX	glutamate--tRNA ligase					-	-	0.071316	0.980262	-0.338519	0.709608	-	-
CDIF630erm_00116	cysS	cysteine--tRNA ligase					-0.706543	0.1415	-0.681323	0.112254	-0.176429	0.923651	-0.25566	0.521092
CDIF630erm_00118	thyX	thymidylate synthase (FAD)					0.341302	0.2599	-0.0597139	0.691111	-0.417496	0.50753	-0.0226128	0.60221
CDIF630erm_00119							-0.273987	0.7943	-	-	-0.221927	0.983313	-	-
CDIF630erm_00122	tuf1	elongation factor EFTu / EF1A					-0.257068	0.2447	0.0546251	0.955969	-0.307021	0.35202	0.105603	0.631001
CDIF630erm_00123	rpmG	50S ribosomal protein L33					-	-	-	-	0.650055	0.0254096	-	-
CDIF630erm_00125	nusG	transcription antitermination protein	+	+		+	-1.18635	0	-0.989194	0.000492984	-0.692314	0.00607924	-1.34551	0
CDIF630erm_00126	rplK	50S ribosomal protein L11					0.177828	0.3527	-0.557274	0.0239386	0.25369	0.108166	-0.443919	0.0700026
CDIF630erm_00127	rplA	50S ribosomal protein L1				+	-0.0253167	0.903866	-0.168714	0.0353764	-0.14584	0.681046	-0.689225	0.000583503
CDIF630erm_00129	rplJ	50S ribosomal protein L10					-0.0988724	0.748978	0.191233	0.710435	0.0345347	0.66779	0.129704	0.759995
CDIF630erm_00130	rplL	50S ribosomal protein L7 / L12					-0.21859	0.473639	-0.549589	0.0166537	-0.456181	0.142341	-0.546933	0.0150864
CDIF630erm_00131							0.107103	0.8067	0.56826	0.176414	-0.170986	0.718895	-0.520717	0.212125
CDIF630erm_00132	rpoB	DNA-directed RNA polymerase subunit beta					-0.925625	0.078515	-0.83238	0.114138	-1.62875	0.00382844	-	-
CDIF630erm_00133	rpoC	DNA-directed RNA polymerase subunit beta*					-	-	-	-	-	-	-	-
CDIF630erm_00134	rpsL	30S ribosomal protein S12					-	-	-	-	-	-	-	-
CDIF630erm_00135	rpsG	30S ribosomal protein S7				+	0.0220901	0.825349	0.120013	0.901738	-0.205732	0.44876	-0.964389	0.000957319
CDIF630erm_00136	fusA2	elongation factor G (EF-g)		+		+	-0.204223	0.00325824	-0.252107	0.000482762	-0.200533	0.195771	-0.523957	0
CDIF630erm_00138	rpsJ	30S ribosomal protein S10					0.164143	0.450216	-0.232959	0.367842	0.00660076	0.586841	-0.968576	0.0201509
CDIF630erm_00139	rplC	50S ribosomal protein L3					0.0555363	0.552347	-0.226532	0.259532	-0.471052	0.0587782	-1.11521	0.00100647
CDIF630erm_00140	rplD	50S ribosomal protein L4				+	-0.233567	0.353942	-0.954363	0.00154201	-0.340561	0.0644134	-1.1381	0.00014764
CDIF630erm_00141	rplW	50S ribosomal protein L23					0.0665226	0.532552	-0.233478	0.266463	0.217552	0.122824	-0.57107	0.0769554
CDIF630erm_00142	rplB	50S ribosomal protein L2				+	-0.0686817	0.796141	-0.197104	0.532134	-0.764149	0.0983158	-2.55922	0.000301088
CDIF630erm_00143	rpsS	30S ribosomal protein S19					-0.135561	0.591892	0.0232325	0.904085	-0.10239	0.95966	-0.947644	0.00144403
CDIF630erm_00144	rplV	50S ribosomal protein L22					0.519096	0.0735906	0.151475	0.598128	0.318966	0.155213	-0.568527	0.0588967
CDIF630erm_00145	rpsC	30S ribosomal protein S3				+	-0.274625	0.5021	0.296509	0.803222	-0.938828	0.0411999	-1.99344	0.00097689
CDIF630erm_00146	rplP	50S ribosomal protein L16					-	-	-	-	-	-	-	-
CDIF630erm_00147	rpmC	50S ribosomal protein L29					0.163138	0.354847	-0.180062	0.145462	0.0977152	0.0985952	-0.454543	0.0564063
CDIF630erm_00149	rplN	50S ribosomal protein L14					0.0448056	0.618469	-0.702995	0.0014343	-0.168879	0.710996	-0.730416	0.00298587
CDIF630erm_00150	rplX	50S ribosomal protein L24					0.288434	0.0465313	-0.0280073	0.460478	0.0721974	0.34035	-0.363476	0.0915245
CDIF630erm_00151	rplE	50S ribosomal protein L5					0.319004	0.232999	0.0675397	0.827526	0.0242604	0.565147	-0.187008	0.280609
CDIF630erm_00153	rpsH	30S ribosomal protein S8					0.0727752	0.597752	-0.573665	0.00536053	-0.0280878	0.68372	-0.543406	0.0209903
CDIF630erm_00154	rplF	50S ribosomal protein L6					0.132632	0.6806	0.0755453	0.914825	-0.246841	0.554898	-1.6426	0.00413333
CDIF630erm_00155	rplR	50S ribosomal protein L18					-0.148142	0.580229	0.0476859	0.936225	-0.16221	0.660812	-0.530804	0.011681
CDIF630erm_00156	rpsE	30S ribosomal protein S5					0.10874	0.680431	-0.324955	0.0121962	-0.0101114	0.370305	-0.447811	0.00540822
CDIF630erm_00157	rpmD	50S ribosomal protein L30					-0.0925653	0.867041	-0.574072	0.290385	-0.285055	0.822153	-0.942513	0.124219
CDIF630erm_00158	rplO	50S ribosomal protein L15				+	-0.00331109	0.794258	0.106845	0.868936	0.0518421	0.262156	-1.21865	0.000548239
CDIF630erm_00160	adk	adenylate kinase					-0.337214	0.324429	0.00625953	0.669657	0.135213	0.0572456	-0.209886	0.13776
CDIF630erm_00161	map1	methionine aminopeptidase					0.316301	0.430728	0.181877	0.742793	0.0525088	0.731642	-0.124072	0.817014
CDIF630erm_00162							-	-	-	-	-	-	-	-
CDIF630erm_00163	infA	translation initiation factor IF-1					-1.50497	0.0169111	-1.99682	0.00101759	-0.634075	0.153798	-	-
CDIF630erm_00164	rpmJ	50S ribosomal protein L36					0.0472125	0.499339	-0.707819	0.254498	-0.231451	0.757426	-	-
CDIF630erm_00165	rpsM	30S ribosomal protein S13					-0.087457	0.763161	0.000658893	0.772814	-0.539346	0.133474	-	-
CDIF630erm_00166	rpsK	30S ribosomal protein S11				+	0.00378532	0.886617	-0.145112	0.253427	-0.340895	0.106429	-1.37967	0
CDIF630erm_00167	rpsD	30S ribosomal protein S4					0.287834	0.429787	0.237224	0.458617	0.0207271	0.610133	-1.42338	0.00263907
CDIF630erm_00168	rpoA	DNA-directed RNA polymerase subunit alpha					0.658548	0.0349721	-0.15885	0.453405	0.0926356	0.363826	-0.870657	0.00955104
CDIF630erm_00169	rplQ	50S ribosomal protein L17					-	-	-	-	-	-	-	-
CDIF630erm_00170	ecfA1	energy-coupling factor transporter ATP-binding protein EcfA1					-0.0902736	0.869347	-	-	-0.017581	0.757505	-	-
CDIF630erm_00171	ecfA2	energy-coupling factor transporter ATP-binding protein EcfA2					-0.510289	0.298329	-	-	-0.547039	0.226715	-	-
CDIF630erm_00174	rplM	50S ribosomal protein L13				+	-0.409321	0.194989	-0.649134	0.0177228	-0.584164	0.023015	-1.45392	0
CDIF630erm_00175	rpsI	30S ribosomal protein S9				+	-0.0921343	0.775189	-0.376091	0.0898645	-0.669133	0.0106486	-1.50661	0
CDIF630erm_00203	aspC	aspartate aminotransferase					-0.533285	0.0902636	-0.066495	0.629309	-0.251313	0.471406	0.322923	0.673329
CDIF630erm_00204	nrdD	anaerobic ribonucleoside triphosphate reductase					-	-	-	-	-	-	-	-
CDIF630erm_00227	ptb1	phosphate butyryltransferase		+	+	+	-0.0271697	0.852995	1.71103	0	1.55467	0	2.20116	0
CDIF630erm_00228	buk	butyrate kinase					-0.247247	0.673988	1.34662	0.00441637	0.775811	0.0254805	1.58007	0.00156209
CDIF630erm_00229							-	-	0.3184	0.401552	-	-	0.494336	0.21759
CDIF630erm_00230	vorC1	3-methyl-2-oxobutanoate dehydrogenase (ferredoxin), gamma subunit (ferredoxin)	+	+	+	+	1.36733	0	2.20885	0	1.98265	0	2.65142	0
CDIF630erm_00231	vorB1	3-methyl-2-oxobutanoate dehydrogenase (ferredoxin), beta subunit				+	0.712896	0.0117694	1.20136	0.00162431	1.08627	0.00222262	1.71516	0.000227658
CDIF630erm_00232	vorA1	3-methyl-2-oxobutanoate dehydrogenase (ferredoxin), alpha subunit	+	+	+	+	1.27968	0.000233551	2.47933	0	2.18631	0	2.61692	0
CDIF630erm_00233	vorA*1	3-methyl-2-oxobutanoate dehydrogenase (ferredoxin), alpha subunit N-terminal region		+	+	+	1.10989	0.00102602	1.53997	0.000299952	1.68547	0	2.18732	0
CDIF630erm_00234	glmM	phosphoglucosamine mutase		+	+	+	-1.0326	0.00109219	-1.18215	0.000375139	-0.872685	0.000333273	-1.27158	0
CDIF630erm_00236	glmS	glucosamine--fructose-6-phosphate aminotransferase [isomerizing]		+	+	+	-0.608226	0.00443221	-0.550061	0.000107844	-0.584593	0.000372775	-0.70499	0
CDIF630erm_00239	murA	UDP-N-acetylglucosamine 1-carboxyvinyltransferase	+	+	+	+	-1.13958	0	-1.43153	0	-0.807405	0	-1.09702	0
CDIF630erm_00243	mreB1	rod shape-determining protein MreB					0.0577374	0.723359	-0.727124	0.00477232	-0.436981	0.066948	-0.64517	0.0180637
CDIF630erm_00244	fabZ	(3R)-hydroxymyristoyl-[acyl-carrier-protein] dehydratase					0.266418	0.403281	-0.803638	0.00153211	0.321097	0.022473	-0.495618	0.117454
CDIF630erm_00247	metK	S-adenosylmethionine synthetase	+		+	+	-1.09878	0.000125967	-1.26313	0.00366371	-1.36507	0	-1.38898	0
CDIF630erm_00259							1.01479	0.0205521	1.44299	0.00265028	0.885176	0.0106771	0.551413	0.112542
CDIF630erm_00291							-	-	-	-	-	-	-	-
CDIF630erm_00292	rex	transcriptional regulator, redox-sensing repressor Rex				+	0.29756	0.115141	-0.634776	0.0160605	-0.324415	0.111903	-0.824287	0.000493953
CDIF630erm_00296							-	-	-	-	-	-	-	-
CDIF630erm_00298							-	-	-	-	-	-	-0.90032	0.150519
CDIF630erm_00299	cfa	cyclopropane-fatty-acyl-phospholipid synthase		+			1.56235	0.0172045	2.83651	0.000373908	1.1669	0.0225476	0.39963	0.480878
CDIF630erm_00301	gluD	glutamate dehydrogenase		+		+	0.294666	0.065928	0.920208	0.000454552	0.654337	0.00422326	1.18851	0
CDIF630erm_00306	pyrK	dihydroorotate dehydrogenase (NAD+), electron transfer subunit					-0.220605	0.333936	-	-	0.239906	0.168681	-0.374797	0.210074
CDIF630erm_00307	pyrD	dihydroorotate dehydrogenase (NAD+), catalytic subunit					-	-	0.439113	0.288519	0.479809	0.142088	-0.170087	0.68456
CDIF630erm_00308	pyrE	orotate phosphoribosyltransferase					-0.565629	0.00693402	-0.205334	0.181111	-0.5268	0.053366	-0.176015	0.434441
CDIF630erm_00309							-	-	-	-	-	-	-	-
CDIF630erm_00312							-	-	-	-	0.696116	0.616953	0.449413	0.700622
CDIF630erm_00314	groS	10 kDa chaperonin		+	+	+	0.642217	0.00351025	1.30153	0	0.92025	0.000964133	1.49017	0
CDIF630erm_00315	groL	60 kDa chaperonin		+		+	0.71291	0.00314265	1.4699	0	0.795429	0.00251225	1.38336	0
CDIF630erm_00316	larB	Ni2+ loading protein for larE					-	-	-	-	-	-	-	-
CDIF630erm_00320	guaA	GMP synthase (glutamine-hydrolysing)		+	+	+	-0.448645	0.0169961	-1.58924	0	-0.701774	0	-0.639152	0.00096688
CDIF630erm_00333							-	-	-	-	-	-	-	-
CDIF630erm_00334			+				-1.63115	0.000212094	-	-	-	-	-	-
CDIF630erm_00340	purE	5-(carboxyamino)imidazole ribonucleotide mutase					0.718704	0.0562049	-	-	0.282716	0.257216	-0.524155	0.27194
CDIF630erm_00342	purF	amidophosphoribosyltransferase					-	-	-	-	-	-	-	-
CDIF630erm_00343	purG	phosphoribosylformylglycinamidine cyclo-ligase					-	-	-	-	-	-	-	-
CDIF630erm_00346	purD	phosphoribosylamine--glycine ligase					-	-	-	-	-	-	-	-
CDIF630erm_00347	purL	phosphoribosylformylglycinamidine synthase					-	-	-	-	-	-	-	-
CDIF630erm_00349							-	-	-	-	-	-	-	-
CDIF630erm_00350	fliN1	flagellar motor switch protein FliN					-	-	-	-	-	-	-	-
CDIF630erm_00352			+				-1.61037	0.000966327	-	-	-	-	-	-
CDIF630erm_00353	flgK	flagellar hook-associated protein FlgK (or HAP1)					-0.788184	0.185766	-	-	-	-	-	-
CDIF630erm_00355	fliW	flagellar assembly factor FliW					-	-	-	-	-	-	-	-
CDIF630erm_00356	csrA	carbon storage regulator CsrA			+		-1.30522	0.0419129	-	-	-4.2249	0.000287982	-	-
CDIF630erm_00357	fliS1	flagellar protein FliS					-1.18176	0.0202005	-	-	-	-	-	-
CDIF630erm_00358	fliS2	flagellar protein FliS					-1.49474	0.00113072	-	-	-	-	-	-
CDIF630erm_00359	fliD	flagellar hook-associated protein 2 FliD (or HAP2)					-0.728201	0.0973392	-	-	-	-	-	-
CDIF630erm_00361	fliC	flagellin C		+		+	-0.360292	0.232314	-5.56984	0	-1.98165	0.00671968	-3.99829	0
CDIF630erm_00362							-	-	-	-	-	-	-	-
CDIF630erm_00363							-1.77588	0.00911592	-	-	-	-	-	-
CDIF630erm_00364			+				-1.61895	0.000463359	-	-	-	-	-	-
CDIF630erm_00365			+				-2.21971	0.00010552	-	-	-	-	-	-
CDIF630erm_00366			+				-1.40133	0	-	-	-	-	-	-
CDIF630erm_00371	fliF	flagellar M-ring protein FliF	+				-1.20686	0.000636442	-	-	-2.4762	0.00158286	-	-
CDIF630erm_00372	fliG	flagellar motor switch protein FliG			+		-0.593524	0.0475331	-	-	-2.1582	0	-	-
CDIF630erm_00374	fliI	ATP synthase subunit beta FliI					-	-	-	-	-	-	-	-
CDIF630erm_00378	flgE	flagellar hook protein FlgE (Distal rod protein)					-1.83137	0.00787762	-	-	-	-	-	-
CDIF630erm_00379	flbD	flagellar protein FlbD					0.110497	0.535869	-	-	-	-	-	-
CDIF630erm_00388	flhF	flagellar biosynthesis regulator FlhF (flagella-associated GTP-binding protein)					-0.384206	0.232695	-	-	-	-	-	-
CDIF630erm_00394	fliM	flagellar motor switch protein FliM					-1.63178	0.0148333	-	-	-	-	-	-
CDIF630erm_00395	fliN2	flagellar motor switch protein FliN					-0.815166	0.0737417	-	-	-	-	-	-
CDIF630erm_00397	htpG	heat shock protein HtpG					-0.480704	0.271819	0.980962	0.0347255	-0.226292	0.806352	-0.0872725	0.83553
CDIF630erm_00398							-0.229272	0.802844	-	-	-0.407746	0.960408	-	-
CDIF630erm_00403							-	-	-	-	-	-	-	-
CDIF630erm_00420							-	-	-	-	-	-	-	-
CDIF630erm_00423	rbsR	transcriptional regulator, LacI family					-	-	-	-	-	-	-	-
CDIF630erm_00429							-	-	-	-	-	-	-	-
CDIF630erm_00457	apeB	aminipeptidase ApeB				+	0.355426	0.040527	-0.664215	0.0077155	-0.126385	0.857321	-1.22054	0.000851018
CDIF630erm_00458							-0.422217	0.418087	0.0617743	0.782586	-0.135076	0.872879	-0.756052	0.169542
CDIF630erm_00459	ppiB	peptidyl-prolyl cis-trans isomerase B					-1.13271	0.0485344	-0.622656	0.00174706	-0.386336	0.0150557	-0.892112	0.00271794
CDIF630erm_00461						+	-0.08111	0.785559	-0.312603	0.0718628	0.0995434	0.0399155	-0.425904	0.00044257
CDIF630erm_00462	adhE1	aldehyde-alcohol dehydrogenase					-1.07044	0.421456	-1.31972	0.187647	0.146084	0.909527	-1.18015	0.340803
CDIF630erm_00473	yjbM	GTP pyrophosphokinase YjbM					-	-	-	-	-	-	-	-
CDIF630erm_00478							-	-	-	-	-	-	-	-
CDIF630erm_00519	asnB1	asparagine synthetase [glutamine-hydrolyzing]					-0.504519	0.280713	-0.737768	0.0634685	-0.763445	0.075461	-0.0992382	0.755639
CDIF630erm_00520							-	-	-	-	-	-	1.17254	0.0263901
CDIF630erm_00522	ldhA	(R)-2-hydroxyisocaproate dehydrogenase				+	0.511143	0.0235386	0.593429	0.00123341	0.676126	0.00253516	0.938464	0.000580952
CDIF630erm_00523	hadA	isocaprenoyl-CoA:2-hydroxyisocaproate CoA-transferase				+	-0.090405	0.745004	0.467798	0.0117952	0.390521	0.00508492	0.670719	0
CDIF630erm_00524	hadI	activator of 2-hydroxyisocaproyl-CoA dehydratase					-0.0547919	0.878263	0.62095	0.0434676	0.61816	0.0493301	0.747159	0.025314
CDIF630erm_00525	hadB	2-hydroxyisocaproyl-CoA dehydratase, alpha subunit			+	+	0.021763	0.584695	0.575603	0.00472849	0.603797	0.000715825	0.908361	0.000353702
CDIF630erm_00526	hadC	2-hydroxyisocaproyl-CoA dehydratase, beta subunit				+	-0.22269	0.349242	0.434761	0.0913135	0.165462	0.0817064	0.998518	0.00071451
CDIF630erm_00527	acdB	isocaproyl-CoA dehydrogenase, catalytic subunit					0.0601291	0.445326	0.319512	0.0614675	0.316956	0.0836427	0.693763	0.00109793
CDIF630erm_00528	etfB1	isocaproyl-CoA dehydrogenase, electron transfer flavoprotein beta subunit					-0.183701	0.524006	-0.00268494	0.715753	-0.270182	0.400938	0.567727	0.00466618
CDIF630erm_00529	etfA1	isocaproyl-CoA dehydrogenase, electron transfer flavoprotein alpha subunit				+	0.0898625	0.495449	0.530064	0.0676778	0.0429097	0.403167	0.726197	0.000688682
CDIF630erm_00531	fba	fructose-1,6-bisphosphate aldolase					-0.0904932	0.727751	0.288833	0.0266602	0.33699	0.0284556	0.263202	0.0388251
CDIF630erm_00532							-	-	-	-	-	-	-	-
CDIF630erm_00534							-	-	-	-	-	-	-	-
CDIF630erm_00550							-	-	-	-	-	-	-	-
CDIF630erm_00579							-0.862742	0.0903886	-	-	-	-	-	-
CDIF630erm_00615							-0.0478195	0.962445	0.906704	0.0603264	1.08819	0.00976139	1.33642	0.00334861
CDIF630erm_00618	purC1	phosphoribosylaminoimidazole-succinocarboxamide synthetase			+		1.83307	0.00784627	1.24699	0.0125894	1.65666	0.000813791	-0.168231	0.685447
CDIF630erm_00626	cwpV	putative hemagglutinin / adhesin cwpV					0.391601	0.253546	-	-	-1.09173	0.0207368	-0.568861	0.0615177
CDIF630erm_00631							-	-	-	-	-	-	-	-
CDIF630erm_00641							-	-	-2.38059	0.00151444	-	-	-0.591941	0.099473
CDIF630erm_00657	arcB	Delta(1)-pyrroline-2-carboxylate reductase					-	-	-	-	-	-	-	-
CDIF630erm_00658					+	+	0.595233	0.0672949	1.41897	0.00130984	1.42821	0.000922942	1.53964	0.000715358
CDIF630erm_00667	spsB1	signal peptidase IB					-	-	-	-	-	-	-	-
CDIF630erm_00672							-0.814738	0.0386776	-	-	-1.1751	0.0265174	-	-
CDIF630erm_00674							0.10676	0.749741	-0.197489	0.460012	-0.388996	0.367195	-0.493145	0.158394
CDIF630erm_00676	queG	epoxyqueuosine reductase					-	-	-	-	-	-	-	-
CDIF630erm_00679	trmL	putative tRNA (cytidine(34)-2*-o)-methyltransferase					-	-	-0.783915	0.0755785	0.165514	0.616808	-	-
CDIF630erm_00680							-	-	-1.90068	0.0318377	-1.51912	0.0985017	-2.00883	0.0344395
CDIF630erm_00687	thrS	threonine--tRNA ligase					-	-	-1.24067	0.0710888	-1.84595	0.013034	-	-
CDIF630erm_00690							-	-	-	-	-	-	-	-
CDIF630erm_00693	gapN	glyceraldehyde-3-phosphate dehydrogenase (NADP+)					-	-	-	-	-	-	-	-
CDIF630erm_00700							-	-	-	-	-	-	-	-
CDIF630erm_00701							0.51841	0.205211	1.08869	0.0650443	0.957878	0.0242665	1.21559	0.00374618
CDIF630erm_00703							-	-	-	-	-	-	-	-
CDIF630erm_00711	cotF	spore coat peptide assembly protein CotF					-	-	-	-	-	-	-	-
CDIF630erm_00714	ogt1	methylated-DNA--protein-cysteine methyltransferase					-	-	-	-	-	-	-	-
CDIF630erm_00756							-	-	-	-	-	-	-	-
CDIF630erm_00760							-	-	-	-	-	-	-	-
CDIF630erm_00785							1.56797	0.315092	1.72021	0.107887	1.05833	0.614039	3.1745	0.176257
CDIF630erm_00787				+	+	+	-2.15301	0.00156184	-2.59738	0	-2.16161	0	-1.32798	0
CDIF630erm_00798	infC	translation initiation factor IF-3					-1.96859	0.00743008	-1.71518	0.0212733	-2.41787	0.00449371	-1.15917	0.0964471
CDIF630erm_00799	rpmI	50S ribosomal protein L35					-	-	-	-	-0.159258	0.764655	-	-
CDIF630erm_00800	rplT	50S ribosomal protein L20					-0.305204	0.318363	-0.899584	0.01027	-0.351578	0.290133	-1.39028	0.00189833
CDIF630erm_00814	pheS	phenylalanyl-tRNA synthetase alpha chain					0.41069	0.389806	0.162566	0.383412	0.595432	0.00113402	-0.0143034	0.901683
CDIF630erm_00815	pheT	phenylalanyl-tRNA synthetase subunit beta					0.0412284	0.527585	-0.377096	0.0169513	0.449797	0.0257638	-0.3883	0.00234497
CDIF630erm_00819							-	-	-	-	-	-	-	-
CDIF630erm_00821							-	-	-	-	-	-	-	-
CDIF630erm_00823	pepD	cytosol non-specific dipeptidase		+			0.205583	0.0804527	0.685636	0.000211924	0.411545	0.00391419	0.374106	0.00450086
CDIF630erm_00825	ybbK	uncharacterized protein YbbK					1.37431	0.297187	-	-	1.74999	0.336295	0.798432	0.824616
CDIF630erm_00826	argS	arginine--tRNA ligase					-0.67466	0.0233047	-0.418633	0.0391457	-0.608983	0.0491048	-1.0028	0.00680315
CDIF630erm_00830							-0.273088	0.345722	-0.912827	0.0369284	-0.10069	0.996496	-	-
CDIF630erm_00831	ptb2	phosphate butyryltransferase					0.774033	0.0774775	1.69037	0.00555047	1.5201	0.00536018	2.04042	0.00219294
CDIF630erm_00832	cooS	anaerobic carbon monoxide dehydrogenase					-	-	-	-	-	-	-	-
CDIF630erm_00833	cooC	carbon monoxide dehydrogenase, accessory protein					-	-	-	-	-	-	-	-
CDIF630erm_00834	fhs	formate--tetrahydrofolate ligase	+	+	+	+	0.984505	0.000153187	1.46109	0	1.10033	0.000128641	1.68072	0
CDIF630erm_00835	fchA	methenyltetrahydrofolate cyclohydrolase			+	+	0.668573	0.298496	1.0286	0.00243142	0.939718	0.0001281	1.48635	0
CDIF630erm_00836	folD	bifunctional methylenetetrahydrofolate dehydrogenase (NADP+) / methenyl tetrahydrofolate cyclohydrolase					0.667412	0.0617779	0.111242	0.854848	0.56731	0.187477	1.01943	0.023727
CDIF630erm_00837	metV	putative electron bifurcating methylenetetrahydrofolate reductase, small subunit					-	-	-	-	-	-	-	-
CDIF630erm_00838	metF	putative electron bifurcating methylenetetrahydrofolate reductase, large subunit					-	-	-	-	-	-	-	-
CDIF630erm_00839	lpdA	glycine cleavage system, dihydrolipoyl dehydrogenase subunit					-	-	-	-	-	-	-	-
CDIF630erm_00840							0.414789	0.231536	-	-	-0.401855	0.409857	-	-
CDIF630erm_00841	acsD	corrinoid / iron-sulfur protein, small subunit					-1.36757	0.184012	-0.103968	0.799363	-1.20273	0.296181	0.895567	0.600934
CDIF630erm_00842	acsC	corrinoid / iron-sulfur protein, large subunit					0.673837	0.00503607	1.06438	0.464264	-0.28575	0.369746	0.0941482	0.581932
CDIF630erm_00843	acsE	5-methyltetrahydrofolate:corrinoid / iron-sulfur protein co-methyltransferase					1.20878	0.0111106	0.109373	0.809115	0.898454	0.00898017	1.13164	0.00263284
CDIF630erm_00844	cdhC	acetyl-CoA synthase, subunit alpha / beta					-	-	-	-	-	-	-	-
CDIF630erm_00850					+		0.773019	0.395841	0.148996	0.739523	0.948555	0.000758272	0.271675	0.0844586
CDIF630erm_00868							-	-	-	-	-	-	-	-
CDIF630erm_00871	iscS1	cysteine desulfurase					-	-	-	-	-	-	-	-
CDIF630erm_00873							-	-	-	-	-	-	-	-
CDIF630erm_00874							2.17943	0.0318313	-	-	1.22578	0.0898298	-	-
CDIF630erm_00876	pflA	formate C-acetyltransferase activating enzyme				+	-	-	1.89643	0.0012749	-0.465091	0.228994	1.37726	0.000434466
CDIF630erm_00877	plfB	formate C-acetyltransferase	+			+	-1.52761	0.000103315	0.792298	0.0103855	-0.389602	0.00354256	0.90651	0
CDIF630erm_00879	cshA1	DEAD-box ATP-dependent RNA helicase CshA					-	-	-	-	-	-	-	-
CDIF630erm_00889	spoIIAB	anti-sigma F factor (stage II sporulation protein AB)					-	-	-	-	-	-	-	-
CDIF630erm_00899							-	-	-	-	-	-	-	-
CDIF630erm_00909			+	+	+	+	1.41242	0	1.46999	0.00011951	1.4863	0	1.13583	0
CDIF630erm_00910							-	-	-	-	-	-	-	-
CDIF630erm_00913	nadE	NAD+ synthase					-0.0975286	0.611946	-0.104488	0.522797	-0.256818	0.502425	-0.559017	0.0836037
CDIF630erm_00914							-	-	-0.407475	0.614014	0.057094	0.569958	-1.16408	0.173602
CDIF630erm_00923	etfB2	acryloyl-CoA dehydrogenase, electron transfer flavoprotein beta subunit					-	-	-	-	-	-	-	-
CDIF630erm_00924	etfA2	acryloyl-CoA dehydrogenase, electron transfer flavoprotein alpha subunit					-	-	1.14015	0.219812	-	-	-0.199731	0.725387
CDIF630erm_00926							-0.231469	0.411932	-0.354681	0.241429	-0.0108029	0.665283	0.652197	0.0652202
CDIF630erm_00928	floX	putative flavodoxin					0.327125	0.422388	-	-	-0.76403	0.311251	-	-
CDIF630erm_00930							0.294055	0.263826	0.661617	0.0959695	0.550669	0.0054853	0.217915	0.22428
CDIF630erm_00944	rbr1	putative rubrerythrin					0.200649	0.228889	0.514272	0.0285807	0.439108	0.00246184	0.771072	0.00173221
CDIF630erm_00945	perR	peroxide-responsive repressor					-0.873118	0.0102561	-0.749263	0.0017229	-0.632934	0.00602726	-1.37263	0.00433167
CDIF630erm_00946	dsr	desulfoferrodoxin					-0.192745	0.593733	0.474029	0.082845	0.434691	0.0574895	0.63068	0.0354024
CDIF630erm_00947				+			0.531821	0.0101854	0.819639	0.000402808	0.542416	0.0242162	0.678022	0.00185092
CDIF630erm_00948				+	+	+	1.23767	0.0223384	3.02185	0	2.14785	0.00018587	1.94223	0.000685423
CDIF630erm_00951			+	+	+	+	4.22633	0	6.20199	0	5.49964	0	4.69723	0
CDIF630erm_00952	acnB	aconitate hydratase	+	+	+	+	2.89275	0	4.40679	0	4.07184	0	3.43467	0
CDIF630erm_00953	icd	isocitrate dehydrogenase (NAD+)	+	+	+	+	3.4034	0	5.20334	0	4.67988	0	3.83744	0
CDIF630erm_00955							-	-	-	-	-	-	-	-
CDIF630erm_00959							-	-	-	-	-	-	-	-
CDIF630erm_00960	purH*	phosphoribosylaminoimidazolecarboxamide formyltransferase		+		+	0.639464	0.165779	2.93094	0.000534151	1.93615	0.00378894	2.80022	0.000745925
CDIF630erm_00963	cwp25	putative cell wall-binding protein cwp25					0.0983658	0.551529	-0.263774	0.289795	-0.0123746	0.698588	1.4577	0.00745728
CDIF630erm_00974	oppA	ABC-type transport system, oligopeptide-family extracellular solute-binding protein	+				1.44055	0.000631808	-0.681209	0.0236699	0.500829	0.0214172	-0.331676	0.209399
CDIF630erm_00993			+	+	+	+	-1.90097	0	-1.28158	0	-1.08313	0	-1.37784	0
CDIF630erm_00994			+	+	+	+	-3.82947	0.000242658	-2.999	0.000414851	-3.09888	0	-3.07258	0
CDIF630erm_00996							-	-	-	-	-	-	-	-
CDIF630erm_00997							0.365368	0.705407	-	-	-0.363274	0.810384	-	-
CDIF630erm_01001							0.152071	0.365845	0.250241	0.54986	0.638302	0.00693898	0.652531	0.00890369
CDIF630erm_01007							-	-	-	-	-	-	-	-
CDIF630erm_01012	cspA	cold shock protein			+		-1.47146	0.00255001	-2.3045	0.0060757	-1.92588	0.000653476	-	-
CDIF630erm_01013							-1.07834	0.120572	-	-	-1.0495	0.151877	-1.22691	0.0605276
CDIF630erm_01014							-1.19492	0.292675	-	-	-1.98293	0.0795687	-2.45073	0.0297107
CDIF630erm_01018							0.662457	0.0349336	-0.248267	0.323677	0.225627	0.219712	-0.353454	0.243124
CDIF630erm_01020	opuCA	ABC-type transport system, glycine betaine / carnitine / choline ATP-binding protein	+		+		2.57369	0	0.503498	0.0253631	2.02708	0	-0.21951	0.135808
CDIF630erm_01021	opuCC	ABC-type transport system, glycine betaine / carnitine / choline permease					1.58593	0.0228632	0.0403709	0.557439	1.34759	0.0271824	-	-
CDIF630erm_01033							-	-	-	-	-	-	-	-
CDIF630erm_01038							-	-	-	-	-	-	-	-
CDIF630erm_01066							-0.917546	0.0942389	-	-	-	-	-	-
CDIF630erm_01069				+			0.0417171	0.596829	-1.52758	0.000192703	0.274163	0.162528	-0.20161	0.325774
CDIF630erm_01109				+	+	+	-0.697764	0.00222268	-1.37801	0	-0.60759	0.000686264	-1.70396	0
CDIF630erm_01121	rpsA	30S ribosomal protein S1		+			-0.054473	0.958885	-0.8138	0.000800415	-0.535035	0.0228528	-0.75665	0.00618083
CDIF630erm_01130							-0.283627	0.461225	0.366497	0.326496	0.0327949	0.528748	-0.346507	0.256363
CDIF630erm_01131	hpr	hydroxypyruvate reductase					-	-	-	-	-	-	-	-
CDIF630erm_01132							-	-	-	-	-	-	-	-
CDIF630erm_01135							0.110145	0.572637	0.437211	0.398637	-0.0988238	0.622651	-0.003423	0.71664
CDIF630erm_01141	ytsJ	malate dehydrogenase (oxaloacetate-decarboxylating)					-0.371029	0.379153	-0.586424	0.139526	-0.314329	0.511778	-	-
CDIF630erm_01144							-	-	-	-	-	-	-	-
CDIF630erm_01147	nagB	glucosamine-6-phosphate deaminase					-0.913272	0.0897592	-	-	-0.873784	0.123566	-	-
CDIF630erm_01160	potA	ABC-type transport system, spermidine / putrescine ATP-binding protein					0.769877	0.00389521	-	-	-	-	-	-
CDIF630erm_01163	potD	ABC-type transport system, spermidine / putrescine solute-binding protein					0.794863	0.0259884	-0.353643	0.252591	-	-	-0.594279	0.115935
CDIF630erm_01175	cwp16	putative cell wall hydrolase / autolysin					-0.544601	0.129558	-1.67526	0.00609944	-1.00213	0.00855599	-1.04702	0.0378825
CDIF630erm_01176	cwp17	putative cell wall hydrolase / autolysin					-1.64471	0.0743669	-	-	-0.877563	0.388004	-1.63475	0.0811392
CDIF630erm_01186	pepT1	peptidase T					-0.976691	0.157261	-	-	-0.608276	0.455722	-	-
CDIF630erm_01187	cwp18	putative cell wall-binding protein cwp18					0.281891	0.0796141	-0.209059	0.0219709	0.243136	0.00898808	-0.283952	0.0699127
CDIF630erm_01188				+		+	-0.77337	0.00788722	-1.379	0.000937911	-0.564275	0.0511171	-1.28114	0.000298044
CDIF630erm_01194	bcd	butyryl-CoA dehydrogenase, catalytic subunit	+		+	+	1.78189	0	0.255076	0.233503	1.51589	0	0.598933	0.000777552
CDIF630erm_01195	etfB3	butyryl-CoA dehydrogenase, electron transfer flavoprotein beta subunit	+		+		1.98108	0	0.590328	0.0166733	1.75005	0	0.771989	0.00335297
CDIF630erm_01196	etfA3	butyryl-CoA dehydrogenase, electron transfer flavoprotein alpha subunit	+		+		2.19786	0	0.740883	0.0131058	1.91257	0	0.738634	0.00422828
CDIF630erm_01197	crt2	short-chain-enoyl-CoA hydratase	+		+		3.46566	0	0.719281	0.124294	3.5194	0	1.2613	0.00770103
CDIF630erm_01198	hbd	3-hydroxybutyryl-CoA dehydrogenase	+		+		2.08316	0.000140285	0.769916	0.0118432	1.93703	0	0.8058	0.00519653
CDIF630erm_01199	thlA1	acetyl-CoA C-acetyltransferase	+		+	+	2.31551	0	1.22643	0.00385345	2.30714	0	1.16844	0.00031519
CDIF630erm_01201							-	-	-0.318569	0.439806	-	-	-	-
CDIF630erm_01207	ccpA	transcriptional regulator, LacI family					-1.05376	0.0326797	-0.383159	0.219069	-0.874275	0.044182	-0.930023	0.010864
CDIF630erm_01215							-0.633753	0.106716	-0.288838	0.390479	-0.823127	0.062858	-	-
CDIF630erm_01216	apeA	aminopeptidase ApeA					-0.264008	0.64154	-0.447971	0.263153	0.30315	0.135313	-0.612828	0.117513
CDIF630erm_01223							-1.14392	0.246554	-	-	-	-	-	-
CDIF630erm_01224							-	-	-	-	-	-	-	-
CDIF630erm_01230				+			0.871544	0.00453503	1.39925	0	0.5517	0.00116463	0.168755	0.393888
CDIF630erm_01270							-0.192086	0.654297	0.93272	0.347081	-0.325219	0.974801	0.686286	0.331268
CDIF630erm_01278							-0.793762	0.164682	-	-	-	-	-	-
CDIF630erm_01279	copZ	copper chaperone CopZ					-	-	-0.678822	0.0330758	-0.609726	0.0960085	-	-
CDIF630erm_01281	gloA	lactoylglutathione lyase					-	-	-	-	-	-	-	-
CDIF630erm_01282							0.102355	0.56596	0.435014	0.258986	-0.0813056	0.889773	-0.0758021	0.543031
CDIF630erm_01284	rnfC	electron transport complex protein			+		1.0971	0.00891053	1.2345	0.00268842	1.90603	0	0.568496	0.0124013
CDIF630erm_01285	rnfD	electron transport complex protein	+	+	+	+	1.13087	0	2.02424	0	1.83597	0	1.20458	0
CDIF630erm_01289	rnfB	electron transport complex protein					-	-	-	-	-	-	-	-
CDIF630erm_01292	mreB2	rod shape-determining protein MreB		+		+	-0.547891	0.0186767	-1.04119	0	-0.52386	0.0495635	-0.96208	0.000412671
CDIF630erm_01293	mreC	rod shape-determining protein MreC					-	-	-	-	-	-	-	-
CDIF630erm_01297	minD	septum site-determining protein MinD (cell division inhibitor MinD)					-0.271677	0.172364	0.127191	0.715835	-0.228949	0.267995	0.0658522	0.768003
CDIF630erm_01303							-	-	-	-	-	-	-	-
CDIF630erm_01304	fprA	flavo-diiron protein FprA					0.291121	0.0709637	0.810919	0.00233509	0.614583	0.00192172	0.555578	0.00466858
CDIF630erm_01306							-0.0364531	0.8739	-	-	-0.974296	0.00835348	-	-
CDIF630erm_01307	rng	ribonuclease G					-	-	-	-	-	-	-	-
CDIF630erm_01308	rplU	50S ribosomal protein L21					0.0732465	0.471979	0.209256	0.644316	-0.0807926	0.965979	-0.185033	0.328797
CDIF630erm_01310	rpmA	50S ribosomal protein L27				+	0.127774	0.463066	-0.546501	0.0776558	-0.256547	0.609733	-1.58339	0.000890323
CDIF630erm_01312							1.04247	0.0782855	1.92285	0.0126516	1.17071	0.0348854	-0.0879705	0.997963
CDIF630erm_01319	etfB4	lactate dehydrogenase (electron bifurcating), electron transfer flavoprotein beta subunit					-	-	-	-	-	-	-	-
CDIF630erm_01323	ackA	acetate kinase					-0.180234	0.583387	-0.645386	0.0201228	-0.399937	0.192233	-0.5706	0.025382
CDIF630erm_01325	rpmF	50S ribosomal protein L32					-	-	-	-	-0.0262536	0.728474	-0.524322	0.136452
CDIF630erm_01327	plsX	phosphate acyltransferase					0.118285	0.842166	-0.674403	0.115693	-0.42795	0.233227	-0.583459	0.0454458
CDIF630erm_01328	fabH	beta-ketoacyl-[acyl-carrier-protein] synthase 3				+	-0.31773	0.0910325	-0.896984	0.00317685	-0.631559	0.016157	-0.947712	0.000305541
CDIF630erm_01329	fabK	enoyl-[acyl-carrier-protein] reductase (NADH)		+			-0.443227	0.0670603	-1.0359	0	-0.754805	0.00409041	-0.538561	0.0307897
CDIF630erm_01330	fabD	malonyl CoA-acyl carrier protein transacylase					-1.58619	0.0171174	-1.03908	0.0800139	-1.61895	0.00553513	-1.47048	0.00842289
CDIF630erm_01331	fabG1	3-oxoacyl-[acyl-carrier-protein] reductase		+	+	+	-0.756488	0.00482615	-1.43999	0.000150775	-1.30934	0.00048902	-1.25555	0.000438346
CDIF630erm_01333	fabF	3-oxoacyl-[acyl-carrier-protein] synthase 2			+		-0.773025	0.00148495	-0.933492	0.00210365	-1.04369	0.000286418	-0.514831	0.0865512
CDIF630erm_01339							-	-	-0.531515	0.0822382	-1.11867	0.00785662	-0.707276	0.0459485
CDIF630erm_01349							0.387133	0.223538	0.259199	0.702276	0.439554	0.0310396	0.105125	0.936859
CDIF630erm_01350	nusB	N utilization substance protein B					-0.262234	0.592509	0.0391595	0.724306	-0.274746	0.719529	-0.42377	0.289924
CDIF630erm_01354	ispA	geranylgeranyl pyrophosphate synthase					-0.315114	0.483033	0.104377	0.842703	0.0501133	0.520503	0.0650568	0.738271
CDIF630erm_01363	spo0A	stage 0 sporulation protein A				+	0.402967	0.00378025	-0.54347	0.0228441	0.429336	0.00322779	-0.588859	0.000380753
CDIF630erm_01365							0.30279	0.431988	-0.87254	0.0556607	-0.655699	0.19947	-1.19697	0.0274374
CDIF630erm_01368							-	-	-	-	-	-	-	-
CDIF630erm_01371							-	-	-	-	-	-	-	-
CDIF630erm_01372	deoB	phosphopentomutase					-	-	-	-	-	-	-	-
CDIF630erm_01373	pupG	purine-nucleoside phosphorylase					-0.445282	0.836523	-0.809614	0.621227	-0.726603	0.875327	-1.29677	0.303181
CDIF630erm_01377	yrrO	putative protease YrrO					-1.12812	0.0563813	-1.09186	0.0189909	-	-	-	-
CDIF630erm_01398	efp	elongation factor P (EF-p)					-0.742523	0.140541	-0.840651	0.0629461	-0.532138	0.0524487	-1.19059	0.0114882
CDIF630erm_01399							-	-	-	-	-	-	-	-
CDIF630erm_01403	ftsY	signal recognition particle receptor					-0.441559	0.310749	-	-	-0.986754	0.0605898	-	-
CDIF630erm_01405	ffh	signal recognition particle protein					-	-	-	-	-	-	-	-
CDIF630erm_01406	rpsP	30S ribosomal protein S16					0.455171	0.0305908	-0.197298	0.209977	0.425492	0.0194546	-0.29175	0.0820592
CDIF630erm_01408	rimM	16S rRNA processing protein RimM					0.994891	0.0257707	-0.0495505	0.764329	0.722463	0.010239	-0.306975	0.348454
CDIF630erm_01410	rplS	50S ribosomal protein L19				+	-0.838688	0.0147103	-0.302605	0.250817	-0.715981	0.0303265	-1.57026	0.000888686
CDIF630erm_01416			+		+		0.893496	0.000597791	0.802872	0.00207007	1.08888	0	0.119083	0.622775
CDIF630erm_01428	codY	transcriptional regulator, GTP-sensing pleiotropic repressor codY					-0.401962	0.0897796	-0.493225	0.0297137	-0.12323	0.866302	-0.960143	0.00406888
CDIF630erm_01431	iscR	transcriptional regulator of cysteine biosynthesis					-	-	-	-	-	-	-2.07676	0.00424547
CDIF630erm_01432	iscS2	cysteine desulfurase	+	+	+	+	-2.7124	0	-1.47961	0.000521577	-2.05774	0	-0.718063	0.000244339
CDIF630erm_01433			+	+	+		-2.62138	0.000403081	-2.11918	0.000204649	-1.81216	0	-0.48898	0.0386104
CDIF630erm_01436	alaS	alanine-tRNA synthetase					0.270459	0.481585	0.0770094	0.966661	-0.359614	0.280112	-0.47081	0.0263412
CDIF630erm_01437							-0.37944	0.111009	-0.345122	0.193485	-0.379691	0.322502	-	-
CDIF630erm_01441	fur	transcriptional regulator, Fur family					-0.0207866	0.989592	-0.117609	0.662527	-0.0116771	0.64252	-0.159985	0.615089
CDIF630erm_01454	pepA	cytosol aminopeptidase					-	-	-	-	-	-	-	-
CDIF630erm_01457							0.0735304	0.821199	-1.25271	0.0155276	-0.46595	0.326314	-1.74882	0.00928997
CDIF630erm_01458	npdA	NAD-dependent deacetylase, Sir2 family					0.0351696	0.699957	0.490004	0.486984	0.408796	0.195769	-0.108839	0.897104
CDIF630erm_01461	rimP	ribosome maturation factor rimp					-0.440348	0.212433	-	-	-0.126023	0.892081	-0.754741	0.0615058
CDIF630erm_01462	nusA	transcription elongation protein		+		+	-0.281959	0.0307021	-1.09875	0.000188016	-0.296915	0.0122151	-1.45347	0
CDIF630erm_01464							-	-	-	-	-	-	-	-
CDIF630erm_01465	infB	translation initiation factor IF-2				+	0.0528879	0.645746	-0.482802	0.0362383	-0.0373907	0.730698	-1.2516	0
CDIF630erm_01466	rbfA	Ribosome-binding factor A					0.295842	0.090035	0.576608	0.242861	0.445022	0.0168155	0.013516	0.871902
CDIF630erm_01467							-	-	-	-	-	-	-	-
CDIF630erm_01472	rpsO	30S ribosomal protein S15					0.204422	0.3391	-0.374002	0.195593	0.158586	0.363751	-0.955047	0.0145542
CDIF630erm_01473							-	-	1.35679	0.213461	0.43504	0.0197449	1.5233	0.326214
CDIF630erm_01474	pnp	polyribonucleotide nucleotidyltransferase					-0.108104	0.83037	-0.21313	0.241889	-0.370842	0.242971	-0.518914	0.0330755
CDIF630erm_01476							-0.813733	0.0626641	-0.0310414	0.948548	0.170142	0.291188	0.107224	0.98048
CDIF630erm_01478	dapG	aspartokinase		+	+		0.43198	0.0153668	1.40783	0.000140319	1.07706	0.000232415	0.420271	0.0176383
CDIF630erm_01480	ftsK	DNA FtsK / SpoIIIE translocase					0.0518491	0.989449	-0.25129	0.221952	-0.479069	0.072316	0.540166	0.784436
CDIF630erm_01481	selU	tRNA 2-selenouridine synthase					-0.420963	0.756289	-0.579603	0.603899	-	-	-0.664074	0.45479
CDIF630erm_01484	recA	protein RecA (Recombinase a)					-0.494938	0.125427	-0.95707	0.0247641	-0.555578	0.150656	-0.0771272	0.822677
CDIF630erm_01487	spsB3	signal peptidase IB					-	-	-	-	-	-	-	-
CDIF630erm_01490	purB	adenylosuccinate lyase					1.80532	0.00192958	1.06744	0.00344089	1.03722	0.00672903	0.839369	0.02971
CDIF630erm_01491							-0.484819	0.509138	-0.108708	0.690343	0.148084	0.349844	-	-
CDIF630erm_01495				+	+	+	0.673501	0.0120608	1.51147	0	1.25452	0	1.1531	0
CDIF630erm_01499	glnA	glutamine synthetase					-	-	-	-	0.457691	0.685578	-0.422338	0.769504
CDIF630erm_01501							-	-	-	-	-	-	-	-
CDIF630erm_01509							-	-	-	-	-	-	-	-
CDIF630erm_01511	cspB	cold shock protein CspB					0.552228	0.574479	1.09421	0.151411	1.2945	0.0559643	1.25681	0.120187
CDIF630erm_01512							-0.289866	0.279676	-0.348804	0.133992	-0.432558	0.252754	-0.422746	0.154581
CDIF630erm_01513							-0.00934598	0.845532	-0.444854	0.0435322	-0.311678	0.34889	-0.643773	0.0183659
CDIF630erm_01535							-0.813942	0.0285593	-0.643198	0.0209952	-0.097206	0.975281	-	-
CDIF630erm_01543							-0.00924861	0.761728	-	-	-0.087893	0.770212	-	-
CDIF630erm_01544							1.71933	0.00597446	1.27817	0.0185489	1.86853	0.00297951	0.876683	0.0694269
CDIF630erm_01546	kipI	kinase A inhibitor					-	-	-	-	-	-	-	-
CDIF630erm_01556							-	-	-	-	-	-	-	-
CDIF630erm_01560							0.372086	0.0506684	0.000224686	0.658161	0.279506	0.0409532	-0.5963	0.001826
CDIF630erm_01561							-1.37504	0.0246806	-1.19553	0.00769037	-0.668395	0.143171	-	-
CDIF630erm_01565	pqqD	putative coenzyme PQQ synthesis protein D					-	-	-	-	-	-	-	-
CDIF630erm_01569	ddl	D-alanine--D-alanine ligase		+	+		0.0502888	0.675856	5.61587	0	2.77886	0.000440007	0.613552	0.171054
CDIF630erm_01570							-0.266721	0.537348	-0.328529	0.220241	-0.784602	0.101951	-	-
CDIF630erm_01578							0.411281	0.996606	0.402003	0.155377	0.199726	0.285409	-	-
CDIF630erm_01602							-	-	-	-	-	-	-	-
CDIF630erm_01613	folE	GTP cyclohydrolase 1					0.46992	0.579939	0.560968	0.231047	0.232003	0.991785	-0.340037	0.292612
CDIF630erm_01614	folP	dihydropteroate synthase					-0.0753724	0.932787	0.347356	0.316478	0.274645	0.169345	0.281869	0.711464
CDIF630erm_01617	aroF1	3-deoxy-7-phosphoheptulonate synthase					-	-	2.10863	0.246726	-	-	-	-
CDIF630erm_01619	sigA1	RNA polymerase sigma factor SigA1 (sigma-43)					-	-	-	-	-	-	-	-
CDIF630erm_01623							1.80037	0.0066522	2.43012	0.00165086	1.77361	0.00396977	-	-
CDIF630erm_01633	cwp20	putative cell surface protein , putative penicillin-binding protein cwp20					-	-	-	-	-	-	-	-
CDIF630erm_01638	rbr2	reverse rubrerythrin					-0.532377	0.144012	-0.973703	0.0180087	-0.636477	0.168176	-0.322592	0.182837
CDIF630erm_01648	ssuA1	ABC-type transport system, alkanesulfonates-family extracellular solute-binding protein					0.920628	0.0285185	1.15063	0.0145116	2.1287	0.00100332	1.02749	0.0293764
CDIF630erm_01656	metQ	ABC-type transport system, methionine-specific substrate-binding lipoprotein					0.513098	0.248605	0.62448	0.125775	0.421728	0.164229	0.189415	0.515638
CDIF630erm_01659							-	-	-	-	-	-	-	-
CDIF630erm_01660	proC1	pyrroline-5-carboxylate reductase					0.372082	0.084778	0.52012	0.104482	0.515878	0.0122539	0.0854782	0.776776
CDIF630erm_01661							-0.808021	0.0397508	-	-	-	-	-1.18785	0.0169764
CDIF630erm_01662							0.270231	0.540867	0.171128	0.720166	-0.0567699	0.861878	-0.283909	0.650499
CDIF630erm_01667	deoC	deoxyribose-phosphate aldolase					0.430916	0.804416	0.0934459	0.521031	-1.17665	0.0266197	-0.416353	0.255657
CDIF630erm_01675							-	-	-	-	-	-	-	-
CDIF630erm_01686			+	+	+		1.57659	0.000356231	2.33113	0	1.69274	0	1.32485	0.643403
CDIF630erm_01689	tyrS	tyrosine--tRNA ligase					-0.609737	0.0548253	-0.161652	0.456807	-0.896063	0.00705534	-0.26733	0.241577
CDIF630erm_01692	rbr3	reverse rubrerythrin					0.497172	0.146035	0.0011553	0.857959	0.22396	0.181446	0.202946	0.379528
CDIF630erm_01694	pyrC	dihydroorotase					-	-	-	-	-	-	-	-
CDIF630erm_01696							-	-	-	-	-	-	-	-
CDIF630erm_01697							-	-	-	-	-	-	-	-
CDIF630erm_01703	sseA1	3-mercaptopyruvate sulfurtransferase			+		-	-	-	-	-1.86261	0.00052583	-1.94309	0.00216034
CDIF630erm_01704	nfnA	NADH-dependent reduced ferredoxin:NADP+ oxidoreductase, subunit alpha		+	+	+	0.642206	0.0220349	1.69225	0	1.37794	0	1.62375	0
CDIF630erm_01705	nfnB	NADH-dependent reduced ferredoxin:NADP+ oxidoreductase, subunit beta	+	+	+	+	1.2956	0	1.90136	0	1.87294	0	2.01432	0
CDIF630erm_01718	hisC1	histidinol-phosphate aminotransferase					-	-	-	-	-	-	-	-
CDIF630erm_01721	hisA	1-(5-phosphoribosyl)-5-[(5-phosphoribosylamino)methylideneamino] imidazole-4-carboxamide isomerase					-	-	-	-	-	-	-	-
CDIF630erm_01722	hisF	imidazole glycerol phosphate synthase subunit HisF					-	-	-	-	1.03524	0.0116255	-	-
CDIF630erm_01723	hisI	bifunctional phosphoribosyl-AMP cyclohydrolase / phosphoribosyl-ATP pyrophosphatase					1.10972	0.0680921	-	-	1.66947	0.00292486	-	-
CDIF630erm_01746	pgcA1	phosphoglucomutase					-	-	-	-	-	-	-	-
CDIF630erm_01767	cysK	cysteine synthase	+	+	+	+	-6.51083	0	-5.21863	0	-4.12547	0	-1.39007	0
CDIF630erm_01768	cysE	serine O-acetyltransferase					-	-	-	-	-	-	-	-
CDIF630erm_01788							-	-	-	-	-	-	-	-
CDIF630erm_01794							-0.523581	0.885593	-	-	-1.26271	0.628337	-	-
CDIF630erm_01800	fprAnorR	NADH oxidase (H2O-forming)					-0.867559	0.0909286	-	-	-1.06849	0.0166461	0.0507577	0.783629
CDIF630erm_01811	terD1	tellurium resistance protein terD					0.729849	0.0894474	1.3781	0.0131813	0.847438	0.0474933	0.410498	0.23487
CDIF630erm_01812	terD2	tellurium resistance protein terD					0.420956	0.0780235	0.674292	0.0195476	0.402776	0.0288278	0.0679457	0.708952
CDIF630erm_01813	terD3	tellurium resistance protein terD					0.526425	0.0658878	-0.680864	0.00102755	-0.214233	0.488156	-0.745852	0.0135722
CDIF630erm_01814			+				-1.01146	0.000375055	-1.07324	0.00402054	-0.946124	0.00132537	-1.78076	0.0100386
CDIF630erm_01815							-	-	-	-	-	-	-	-
CDIF630erm_01816							-0.426912	0.100389	-0.571802	0.0136142	-0.505873	0.0490456	-0.998499	0.0071532
CDIF630erm_01823							-	-	-	-	-	-	-	-
CDIF630erm_01829							-	-	-	-	-	-	-	-
CDIF630erm_01830							-	-	-	-	-	-	-	-
CDIF630erm_01838	gcvTPA	glycine cleavage system, subunit A					-	-	-	-	-	-	-	-
CDIF630erm_01839	gcvPB	glycine cleavage system, subunit B					-	-	-	-	-	-	-	-
CDIF630erm_01844	guaD	guanine deaminase					-	-	-	-	-0.858707	0.0101872	-1.44244	0.0027508
CDIF630erm_01849	cysM	cysteine synthase					-	-	-	-	-	-	-	-
CDIF630erm_01859							0.0797963	0.777278	-	-	-	-	-	-
CDIF630erm_01861	pcp	pyrrolidone-carboxylate peptidase					-	-	-	-	-	-	-	-
CDIF630erm_01867	iunH	inosine / uridine-preferring nucleoside hydrolase	+	+	+	+	-1.67632	0.00013972	-3.71614	0	-2.6608	0	-2.98808	0
CDIF630erm_01869						+	-	-	-	-	-	-	-3.14477	0
CDIF630erm_01875	trxA1	thioredoxin					-	-	-	-	-	-	-	-
CDIF630erm_01876	trxB1	thioredoxin reductase					-1.07521	0.0132148	-	-	-1.49233	0.0011074	-0.803016	0.0113244
CDIF630erm_01878						+	-0.946264	0.079079	0.148472	0.636911	-0.619616	0.0311354	1.6079	0.000312362
CDIF630erm_01879							-	-	-	-	-	-	-	-
CDIF630erm_01881	alsT	sodium:alanine symporter					0.336601	0.033496	-0.646799	0.0100517	-0.0595687	0.760315	-0.836137	0.0236635
CDIF630erm_01899							-	-	-	-	-	-	-	-
CDIF630erm_01900	mogA	molybdopterin adenylyltransferase					-	-	-	-	-	-	-	-
CDIF630erm_01906							-0.601345	0.0908758	-0.303938	0.187183	-0.654846	0.0317971	-0.796795	0.005604
CDIF630erm_01907							-0.0393188	0.838619	0.58208	0.242236	0.145149	0.145414	0.0873124	0.531527
CDIF630erm_01909							-0.312412	0.0660141	0.450339	0.0180554	-0.199434	0.563545	-0.0681528	0.555577
CDIF630erm_01917							-	-	-	-	-	-	-	-
CDIF630erm_01921	mrp	iron-sulfur cluster carrier protein					0.460749	0.110873	0.342671	0.396825	0.538184	0.0459763	-0.176673	0.614261
CDIF630erm_01943	yjiM	putative 2-hydroxyacyl-CoA dehydratase	+			+	-1.77348	0	-0.489978	0.099533	-0.794842	0.00111875	-2.22571	0
CDIF630erm_01944	yjiL	putative 2-hydroxyacyl-CoA dehydratase activase	+			+	-3.0357	0.000532338	-1.72446	0.00103831	-1.61249	0.00122499	-3.04573	0.000256103
CDIF630erm_01945	cwp13	putative cell wall binding protein cwp13					-0.0323409	0.814764	-0.710903	0.0173013	-0.383445	0.213268	-0.349871	0.207361
CDIF630erm_01961							0.0358032	0.597985	0.659956	0.179322	0.337036	0.233192	-0.210657	0.856201
CDIF630erm_01965					+		-1.09151	0.0103727	-	-	-1.89093	0.000702115	-1.52823	0.00433211
CDIF630erm_01968							-	-	-	-	-	-	-	-
CDIF630erm_01972							-	-	-	-	-	-	-	-
CDIF630erm_01980							-0.0595372	0.867931	-0.539558	0.236361	-0.48071	0.0814359	-0.912823	0.00613405
CDIF630erm_01991	tdh	L-threonine 3-dehydrogenase		+			-0.834945	0.0859315	-0.833937	0.000207498	-0.697864	0.00322675	-1.09253	0.00169247
CDIF630erm_01998	terD4	tellurium resistance protein terD					-0.111158	0.828764	-0.558355	0.0680732	-0.104623	0.96312	-0.0836068	0.694425
CDIF630erm_01999	terD5	tellurium resistance protein terD		+			-0.592091	0.0914855	-1.23462	0.000237266	-0.726895	0.00464597	-0.611072	0.00715541
CDIF630erm_02010							-	-	-	-	-	-	-	-
CDIF630erm_02014							-	-	-	-	-	-	-	-
CDIF630erm_02016	cmk	cytidylate kinase					-	-	-	-	-	-	-	-
CDIF630erm_02018	ispH	4-hydroxy-3-methylbut-2-enyl diphosphate reductase					-0.0785521	0.702917	-0.169974	0.614962	-0.416531	0.484269	-	-
CDIF630erm_02027	metY	O-acetylhomoserine sulfhydrylase					-0.862312	0.0499195	-0.308445	0.274927	-	-	-	-
CDIF630erm_02034	aroF2	3-deoxy-7-phosphoheptulonate synthase					-	-	-	-	-	-	-	-
CDIF630erm_02036	aroA	3-phosphoshikimate 1-carboxyvinyltransferase					-	-	0.695235	0.0915103	-	-	-	-
CDIF630erm_02037	aroC	chorismate synthase					-	-	-	-	-	-	-	-
CDIF630erm_02040	aroK	shikimate kinase					-	-	-0.607592	0.330517	0.00593437	0.810475	-	-
CDIF630erm_02086							-	-	-	-	-	-	-	-
CDIF630erm_02097							-	-	-0.325882	0.778501	0.127829	0.53114	-	-
CDIF630erm_02098	proX	prolyl-tRNA editing protein					-	-	-	-	-	-	-	-
CDIF630erm_02100							-	-	-	-	-	-	-	-
CDIF630erm_02103							-	-	-	-	-	-	-	-
CDIF630erm_02111	eutG	ethanolamine iron-dependent alcohol dehydrogenase					-	-	-	-	-	-	-	-
CDIF630erm_02117	eutB	ethanolamine ammonia lyase large subunit					-	-	-	-	-	-	-	-
CDIF630erm_02118	eutC	ethanolamine ammonia lyase small subunit					-	-	-	-	-	-	-	-
CDIF630erm_02119	eutL	ethanolamine carboxysome structural protein					-	-	-	-	-	-	-	-
CDIF630erm_02121	eutE	ethanolamine acetaldehyde oxidoreductase					-	-	-	-	-	-	-	-
CDIF630erm_02122	eutK	ethanolamine carboxysome strutural protein					-	-	-	-	-	-	-	-
CDIF630erm_02129	eutQ	ethanolamine utilization protein					-	-	-	-	-	-	-	-
CDIF630erm_02138							-	-	-	-	-0.244625	0.655253	-	-
CDIF630erm_02139	spoVS	stage V sporulation protein S					-	-	-	-	-	-	-	-
CDIF630erm_02141	accD	acetyl-CoA carboxylase, subunit beta					-	-	-	-	-	-	-	-
CDIF630erm_02142	accC	biotin carboxylase					0.350068	0.0749368	0.0392274	0.815669	0.0714443	0.108034	-0.526343	0.00721355
CDIF630erm_02143	accB	biotin carboxyl carrier protein		+			0.472862	0.273264	1.30205	0	0.397504	0.103391	0.210779	0.589772
CDIF630erm_02148							0.0183461	0.975895	-0.197184	0.484515	0.122654	0.400352	-0.0320252	0.894434
CDIF630erm_02158				+		+	-0.664606	0.0272038	-1.36931	0.000140494	-0.572118	0.0552551	-1.17056	0.000329906
CDIF630erm_02174							-	-	-	-	0.186202	0.818472	-	-
CDIF630erm_02175				+	+		0.466933	0.171925	1.46335	0.000339931	1.33797	0	0.748843	0.00331266
CDIF630erm_02177							-	-	-0.286883	0.157555	-0.28537	0.451995	-1.38578	0.00886226
CDIF630erm_02178							-	-	0.130996	0.909453	-	-	-	-
CDIF630erm_02179	hfq	Hfq-like RNA chaperone					-	-	-	-	-	-	-	-
CDIF630erm_02184							-	-	-	-	-	-	-	-
CDIF630erm_02186							-	-	-1.06025	0.0311361	-0.685853	0.115464	-0.464449	0.213665
CDIF630erm_02209							-0.0558826	0.98318	-	-	-2.61385	0.00165126	-	-
CDIF630erm_02241	clpB	chaperone protein					1.85132	0.0566352	2.92617	0.00470714	2.11487	0.0213039	2.01384	0.00887358
CDIF630erm_02242							-	-	-	-	-	-	-	-
CDIF630erm_02248					+	+	0.707438	0.136188	1.2215	0.00217375	1.45846	0	1.51095	0
CDIF630erm_02270							-	-	-	-	-	-	-	-
CDIF630erm_02275	lysA	diaminopimelate decarboxylase					-	-	-	-	-	-	0.537405	0.194171
CDIF630erm_02276	lysC	aspartokinase					-	-	-	-	-	-	-	-
CDIF630erm_02279						+	0.492685	0.0301152	-0.191157	0.27531	-0.320182	0.1455	-1.04799	0.000110296
CDIF630erm_02282	glnS	glutamine--tRNA ligase					-0.132446	0.453789	1.90745	0.16559	-1.4602	0.0719446	-1.07909	0.0265118
CDIF630erm_02284							-	-	-	-	-	-	-	-
CDIF630erm_02285							-	-	-	-	-	-	-	-
CDIF630erm_02288							-	-	-	-	-	-	-	-
CDIF630erm_02291						+	-1.1682	0.00459144	-1.19306	0.00545556	-1.35632	0.00647394	-1.32291	0.000221243
CDIF630erm_02292							0.28369	0.100469	0.634342	0.127788	0.663241	0.0117852	0.691747	0.00793522
CDIF630erm_02322	xdhA4	xanthine dehydrogenase, molybdenum binding subunit					-	-	-	-	-	-	-0.850124	0.0424543
CDIF630erm_02323	xdhC3	xanthine dehydrogenase, iron-sulfur binding subunit					-0.0661984	0.945008	-	-	-0.0164971	0.640089	-0.607446	0.0674067
CDIF630erm_02324	xdhB3	xanthine dehydrogenase, FAD-binding subunit					-0.188053	0.500708	-	-	-0.175029	0.618037	-	-
CDIF630erm_02331	pbuG	adenine / guanine / hypoxanthine permease					-	-	-	-	-	-	-	-
CDIF630erm_02335	tal1	transaldolase					-0.20833	0.537614	-	-	-0.318705	0.402608	0.379714	0.150115
CDIF630erm_02343	bipA	GTP-binding protein BipA					-0.227977	0.3762	-0.22649	0.244426	-	-	-0.468817	0.0684817
CDIF630erm_02347	thrC	threonine synthase					-0.390552	0.449733	0.33769	0.271819	0.991108	0.040965	0.697818	0.158757
CDIF630erm_02348	thrB	homoserine kinase					0.330592	0.272035	0.719005	0.0590301	0.775136	0.0211897	1.03301	0.0216251
CDIF630erm_02349							-0.252276	0.377548	-0.621716	0.0297314	0.0709736	0.394717	-0.122529	0.29803
CDIF630erm_02355							-	-	-	-	-	-	-	-
CDIF630erm_02359	ispG	4-hydroxy-3-methylbut-2-en-1-yl diphosphate synthase					-	-	-	-	-	-	-	-
CDIF630erm_02360							-	-	-	-	-	-	-	-
CDIF630erm_02361	dxr	1-deoxy-D-xylulose 5-phosphate reductoisomerase					-	-	-	-	-	-	-	-
CDIF630erm_02366	uppS1	undecaprenyl pyrophosphate synthetase					0.334715	0.562544	0.415009	0.567617	0.561384	0.149379	-	-
CDIF630erm_02368	rrf	ribosome-recycling factor					-0.00465739	0.593166	0.450615	0.197371	0.165846	0.362024	-0.0360039	0.856031
CDIF630erm_02369	pyrH	uridylate kinase				+	-0.701414	0.0114065	-1.31442	0.00232064	-0.111467	0.746618	-1.09178	0.000844126
CDIF630erm_02370	tsf	elongation factor ts (EF-ts)					-0.154021	0.539713	-0.431504	0.0111383	0.0847124	0.159414	-0.243452	0.0840795
CDIF630erm_02371	rpsB	30S ribosomal protein S2					-0.154736	0.383136	-0.108754	0.112798	-0.284145	0.15294	-0.641997	0.00770397
CDIF630erm_02383							-	-	-	-	-	-	-	-
CDIF630erm_02385							1.45966	0.00634149	0.73207	0.0652237	0.964342	0.0358914	0.773267	0.0981647
CDIF630erm_02387	thiH2	2-iminoacetate synthase				+	0.70481	0.183969	0.925928	0.0124804	0.563522	0.0545391	1.74089	0.000470639
CDIF630erm_02389				+			1.53986	0.00900496	3.06375	0.000400409	1.82358	0.00342291	1.46915	0.0119317
CDIF630erm_02400	hcp	hydroxylamine reductase			+		0.838831	0.230203	2.29712	0.00133188	2.57641	0.000564114	1.53259	0.00780388
CDIF630erm_02401							-	-	-	-	-	-	-	-
CDIF630erm_02405							-	-	-	-	-	-	-	-
CDIF630erm_02406			+			+	-2.6103	0.000144015	-0.107079	0.712493	-0.498601	0.265493	-1.95048	0.000534344
CDIF630erm_02409			+			+	-1.94166	0	-0.505264	0.0179793	-0.513351	0.0145318	-2.72092	0
CDIF630erm_02413				+	+		-1.68205	0.0242224	-3.79491	0	-2.54352	0	-	-
CDIF630erm_02421	pgmB1	beta-phosphoglucomutase					-0.367666	0.286933	-0.00758902	0.686785	-0.315598	0.165428	-0.0270466	0.751434
CDIF630erm_02423							-	-	-	-	-	-	-	-
CDIF630erm_02425							-0.0513323	0.676977	-0.959265	0.0529126	-0.168144	0.899297	-1.45859	0.013658
CDIF630erm_02427	ftnA	bacterial non-heme ferritin					0.346514	0.393656	-	-	-0.403686	0.596473	-	-
CDIF630erm_02437							-	-	-	-	-	-	-	-
CDIF630erm_02444							-	-	-	-	-	-	-	-
CDIF630erm_02446	cynT	carbonic anhydrase					-	-	-	-	-	-	-	-
CDIF630erm_02460							-	-	-	-	-	-	-	-
CDIF630erm_02462							-	-	-	-	-	-	-	-
CDIF630erm_02478	asnC	asparagine--tRNA ligase					-0.304664	0.283554	-0.11963	0.506688	-0.45126	0.136372	-1.4207	0.0122769
CDIF630erm_02484							-	-	-	-	-	-	-	-
CDIF630erm_02487	eam	glutamate 2,3-aminomutase					-	-	-	-	-	-	-	-
CDIF630erm_02493							-	-	0.301238	0.472449	0.450025	0.321591	-0.10837	0.780474
CDIF630erm_02495	ampP	xaa-pro aminopeptidase			+		-0.8072	0.0699602	-1.51517	0.00252285	-1.72049	0	-0.905764	0.0157629
CDIF630erm_02497	prsA1	peptidyl-prolyl cis-trans isomerase, PpiC-type					-	-	-	-	-	-	-	-
CDIF630erm_02503	fruABC	PTS system, fructose-specific IIABC component				+	0.137551	0.314183	-0.311655	0.073091	0.0466571	0.409204	-1.24987	0.000198044
CDIF630erm_02504	fruK	fructose 1-phosphate kinase				+	0.0754073	0.775106	-0.549515	0.00265547	-0.106986	0.863821	-1.58692	0
CDIF630erm_02516							-	-	-	-	-	-	-	-
CDIF630erm_02542							-	-	-	-	-	-	-	-
CDIF630erm_02557	rpe1	ribulose-phosphate 3-epimerase					-	-	-	-	1.73988	0.0154909	0.405071	0.363535
CDIF630erm_02558	rpiB1	ribose-5-phosphate isomerase					0.437078	0.0596762	0.528219	0.178583	0.928801	0.00160929	0.704134	0.00633349
CDIF630erm_02559	tkt*1	transketolase, C-terminal section					-0.0933132	0.816423	-0.277954	0.0307872	0.00530832	0.341541	-0.182647	0.238074
CDIF630erm_02560	tkt1	transketolase, N-terminal section					0.230956	0.144338	-0.426966	0.04097	0.196738	0.0991717	-0.140075	0.422051
CDIF630erm_02561							-	-	-	-	-	-	-	-
CDIF630erm_02562	xpdH1	xylitol-phosphate dehydrogenase					-	-	-	-	-	-	-	-
CDIF630erm_02564							-	-	-	-	-	-	-	-
CDIF630erm_02567	tal2	transaldolase		+		+	-0.260578	0.277454	-0.674166	0.000181775	-0.238315	0.244723	-0.864684	0.000129957
CDIF630erm_02568	xpt	xanthine phosphoribosyltransferase					-	-	-0.58345	0.251176	-1.07994	0.148891	-0.185856	0.699785
CDIF630erm_02570	mtlD	mannitol-1-phosphate 5-dehydrogenase					-	-	-	-	-	-	-	-
CDIF630erm_02571	mtlF	PTS system, mannitol-specific, EIIA component					-	-	-	-	-	-	-	-
CDIF630erm_02574	guaB	IMP dehydrogenase		+			-0.450316	0.0211746	-1.21945	0.000140278	-0.132791	0.648041	-0.437569	0.00224036
CDIF630erm_02575							-	-	-	-	-	-	-	-
CDIF630erm_02577	gbd	NAD-dependent 4-hydroxybutyrate dehydrogenase					-	-	-	-	-	-	-	-
CDIF630erm_02578	cat2	4-hydroxybutyryl-CoA:coenzyme A transferase					-	-	-	-	-1.67088	0.190302	-	-
CDIF630erm_02580	abfD	bifunctional 4-hydroxybutyryl-CoA dehydratase / vinylacetyl-CoA-delta-isomerase					-	-	-	-	-0.255254	0.966666	-	-
CDIF630erm_02581	sucD	succinate-semialdehyde dehydrogenase (acetylating)					-	-	-	-	-	-	-	-
CDIF630erm_02587	grdD	glycine reductase complex, component C subunit alpha					-	-	-	-	-	-	-	-
CDIF630erm_02588	grdC	glycine reductase complex, component C subunit beta					-	-	-	-	-	-	-	-
CDIF630erm_02589	grdB	glycine reductase complex, component B gamma subunit (selenocysteine)					-	-	-	-	-	-	-	-
CDIF630erm_02592	grdA	glycine reductase complex, selenoprotein A (selenocysteine)					-	-	-	-	-	-	-	-
CDIF630erm_02594	grdE	glycine reductase complex, component B subunits alpha and beta (Selenoprotein PB alpha / beta)					-	-	-	-	-	-	-	-
CDIF630erm_02595	trxA2	thioredoxin					-	-	-	-	-	-	-	-
CDIF630erm_02596	trxB3	thioredoxin reductase					-	-	-	-	-	-	-	-
CDIF630erm_02599							-	-	-	-	-	-	-	-
CDIF630erm_02600							-	-	-	-	-	-	-	-
CDIF630erm_02605				+		+	-1.1888	0.00729395	-1.78236	0.000452826	-1.61698	0.00171193	-2.60279	0
CDIF630erm_02606							-	-	-	-	-	-	-	-
CDIF630erm_02609							-	-	-0.828213	0.158344	-0.691397	0.337014	-	-
CDIF630erm_02619							-	-	-1.40768	0.00179154	-0.59218	0.162313	-0.874501	0.062469
CDIF630erm_02631							-	-	-	-	-	-	-	-
CDIF630erm_02633							-	-	-	-	-	-	-	-
CDIF630erm_02638							-	-	-	-	-	-	-	-
CDIF630erm_02645	dut	dUTP diphosphatase				+	-0.49901	0.0598095	-1.46556	0.00374983	-0.659106	0.0968695	-1.69725	0.000116909
CDIF630erm_02647							-	-	-	-	-	-	-	-
CDIF630erm_02648							-	-	-	-	-	-	-	-
CDIF630erm_02650							-	-	-	-	-	-	-	-
CDIF630erm_02652	ppdK	pyruvate phosphate dikinase	+	+	+		1.1084	0.000661299	1.8647	0	1.3735	0	0.722432	0.0135119
CDIF630erm_02653							-0.0943783	0.9178	-0.603421	0.182508	0.0953415	0.818013	-0.539961	0.22925
CDIF630erm_02654							-	-	-	-	-	-	-	-
CDIF630erm_02675	glyS	glycine--tRNA ligase, beta subunit					-0.198646	0.671338	0.447782	0.151473	0.00462979	0.588211	-0.0485812	0.956264
CDIF630erm_02676	glyQ	glycine--tRNA ligase, alpha subunit					0.405021	0.0585877	0.807684	0.00647918	0.612094	0.00734345	-0.0519477	0.756632
CDIF630erm_02677							1.7782	0.0033518	1.42125	0.0076643	0.936238	0.013998	0.305367	0.297022
CDIF630erm_02681	era	GTP-binding protein Era					-1.21911	0.0589537	-2.17707	0.00589779	-1.88769	0.0172985	-2.46495	0.00131625
CDIF630erm_02682	cdd1	cytidine deaminase					-	-	-	-	-	-	-	-
CDIF630erm_02688							0.939974	0.067056	1.41472	0.0013218	0.304317	0.256506	0.450973	0.114368
CDIF630erm_02690							-0.816173	0.0675437	0.0710373	0.820882	-0.0479398	0.817667	-0.373036	0.0117364
CDIF630erm_02691	rpsU	30S ribosomal protein S21					-0.521454	0.0912063	-0.002056	0.807444	-0.247541	0.591457	-1.20157	0.00141247
CDIF630erm_02692							0.289662	0.341165	0.285987	0.455685	0.756643	0.00112211	-0.119473	0.414638
CDIF630erm_02693	mtaB	threonylcarbamoyladenosine tRNA methylthiotransferase					-	-	1.90893	0.00403445	-	-	-	-
CDIF630erm_02697							-	-	-	-	-	-	-	-
CDIF630erm_02698							-	-	-	-	-	-	-	-
CDIF630erm_02702							-0.0936341	0.845418	-	-	0.252813	0.35674	0.806409	0.521233
CDIF630erm_02705	glcK	glucokinase					-0.834344	0.0791985	-1.11031	0.0322062	-0.623829	0.262936	-	-
CDIF630erm_02706	dnaJ	chaperone protein DnaJ					-	-	-	-	-	-	-	-
CDIF630erm_02707	dnaK	chaperone protein DnaK		+	+	+	0.561362	0.0107943	1.46687	0	0.978813	0	1.53703	0
CDIF630erm_02708	grpE	protein grpE (HSP-70 cofactor)		+	+	+	0.754648	0.00365508	1.69484	0	0.981077	0.000156962	1.78856	0
CDIF630erm_02709	hrcA	transcriptional regulator, heat-inducible repressor HrcA					-	-	0.768924	0.0164704	-	-	1.59543	0.00641892
CDIF630erm_02713	lepA	elongation factor 4					0.971433	0.459283	0.125755	0.683853	0.0899746	0.875841	-0.709686	0.228891
CDIF630erm_02722							-	-	-	-	-	-	-	-
CDIF630erm_02728	ung	uracil-DNA glycosylase (UDG)					0.151862	0.347336	-0.673569	0.0131506	-0.14497	0.741809	-0.0077277	0.807531
CDIF630erm_02738	pmi	mannose-6-phosphate isomerase					-	-	0.559425	0.0574824	0.502623	0.0436456	0.349848	0.242936
CDIF630erm_02742	selA	L-seryl-tRNA(Sec) selenium transferase					0.0141237	0.666271	0.365383	0.0732932	-0.116082	0.835894	-1.04351	0.0367935
CDIF630erm_02745	dacF4	serine-type D-ala-D-ala carboxypeptidase					-0.42953	0.12492	-	-	-	-	-	-
CDIF630erm_02747	argH	argininosuccinate lyase					0.895663	0.383996	1.37365	0.178277	0.0974568	0.491069	1.52663	0.960275
CDIF630erm_02749	ycsE	putative 5-amino-6-(5-phospho-D-ribitylamino)uracil phosphatase					-	-	-	-	-	-	-	-
CDIF630erm_02750							0.191041	0.670102	-1.1126	0.38201	-0.553038	0.958137	0.218155	0.711142
CDIF630erm_02758	pagL	phospho-alpha-glucosidase					-	-	-	-	-	-	-	-
CDIF630erm_02762	yjgF	2-iminobutanoate / 2-iminopropanoate deaminase					-0.475824	0.299912	-0.080128	0.750373	-0.0369653	0.692488	-0.115674	0.773968
CDIF630erm_02763	tdcB	threonine dehydratase	+	+	+		0.823388	0.000124451	0.914406	0.00034458	1.07796	0	0.346199	0.0135868
CDIF630erm_02764	aspD	bifunctional aspartate aminotransferase / L-aspartate beta-decarboxylase					-	-	-	-	-	-	-	-
CDIF630erm_02765	ansB	L-asparaginase					-0.568473	0.176754	-	-	-0.834073	0.00564346	-0.84908	0.0226018
CDIF630erm_02772	leuS	leucine--tRNA ligase					-0.208239	0.486048	0.172373	0.762265	-	-	-0.771196	0.06767
CDIF630erm_02774	rsfS	ribosomal silencing factor RsfS					0.124057	0.52222	0.526101	0.155056	0.465597	0.0307883	0.0626277	0.699181
CDIF630erm_02775							-7.75494e-05	0.853939	-0.479172	0.194621	-0.5311	0.149291	-	-
CDIF630erm_02780							-	-	-	-	-	-	-	-
CDIF630erm_02784							-	-	-	-	0.26771	0.872909	-	-
CDIF630erm_02791	rnz	ribonuclease Z					-	-	-	-	-	-	-	-
CDIF630erm_02793	tcyP	putative L-cystine uptake protein					-	-	-	-	-	-	-	-
CDIF630erm_02799							-0.21024	0.584392	-0.244388	0.292513	-0.427588	0.241084	-0.889282	0.0211401
CDIF630erm_02802							-0.111577	0.896607	-0.390584	0.150617	0.160549	0.323335	-0.757006	0.0309316
CDIF630erm_02808							0.382586	0.513515	0.162107	0.792426	-0.000988702	0.968412	-	-
CDIF630erm_02809	coaD	phosphopantetheine adenylyltransferase					-0.0684168	0.968418	-	-	-0.28578	0.68123	-	-
CDIF630erm_02812	yloV	uncharacterized protein YloV				+	-0.451808	0.048861	-0.644622	0.00233475	-0.103203	0.994742	-1.1897	0
CDIF630erm_02813	yloU	uncharacterized protein YloU					0.364421	0.557832	0.314603	0.296601	0.270684	0.320111	-0.330846	0.424081
CDIF630erm_02825							0.308826	0.692087	-0.557919	0.921844	0.691975	0.2539	0.245531	0.630001
CDIF630erm_02826							-	-	0.365395	0.362928	0.34142	0.178649	0.793986	0.108494
CDIF630erm_02828	rpe2	ribulose-phosphate 3-epimerase		+		+	-0.270907	0.0883091	-0.811898	0.000204921	-0.273845	0.203096	-1.24076	0.000197439
CDIF630erm_02831	stk	putative serine / threonine-protein kinase					0.0293129	0.935114	-0.441685	0.00456579	-	-	-0.668204	0.003601
CDIF630erm_02837	fmt	methionyl-tRNA formyltransferase					-0.402573	0.0636969	-0.489216	0.00608774	-0.0380342	0.687046	-1.04161	0.00660171
CDIF630erm_02838	def2	peptide deformylase					-	-	-	-	0.3051	0.310893	-	-
CDIF630erm_02840	coaBC	bifunctional phosphopantothenoylcysteine synthetase / decarboxylase	+				0.714368	0.000920622	0.0827802	0.903877	0.697938	0.00438425	0.0735406	0.636293
CDIF630erm_02841	rpoZ	DNA-directed RNA polymerase subunit omega					-0.0207901	0.696285	-0.455855	0.181721	-0.164484	0.838188	-	-
CDIF630erm_02842	gmk	guanylate kinase					-0.619575	0.332076	-0.351525	0.467587	-0.49695	0.485247	-	-
CDIF630erm_02843							-	-	-	-	-	-	-	-
CDIF630erm_02844	dapF	diaminopimelate epimerase					-0.736056	0.425726	0.522819	0.26126	-0.213392	0.726208	-0.408788	0.789243
CDIF630erm_02845	ltaE	low specificity L-threonine aldolase					0.674054	0.164814	1.42338	0.0347861	1.57697	0.0173247	0.657435	0.188248
CDIF630erm_02862	trpS	tryptophan--tRNA ligase					0.0759994	0.451345	-0.103958	0.475302	-0.170976	0.785249	-0.575062	0.0827981
CDIF630erm_02866				+	+	+	-1.20011	0.00394413	-3.22348	0	-1.19979	0.000395708	-2.58292	0
CDIF630erm_02871	ileS	isoleucine--tRNA ligase					-0.394331	0.513716	-0.122506	0.703792	-0.923906	0.0991583	-0.705094	0.195024
CDIF630erm_02873							0.0624993	0.915088	0.631915	0.304825	0.135999	0.32371	0.058805	0.726235
CDIF630erm_02876	sepF	cell division protein SepF					0.0377895	0.700487	-0.564807	0.0838344	-0.68704	0.016716	-1.22803	0.00442074
CDIF630erm_02877							-0.88477	0.00858572	0.180111	0.58861	-0.411935	0.0762395	0.102469	0.955836
CDIF630erm_02880			+	+	+	+	1.36388	0.000280347	1.89358	0	1.62529	0	1.48014	0
CDIF630erm_02881			+	+	+	+	1.562	0.000526928	2.3534	0	2.06614	0	1.76073	0
CDIF630erm_02884	gpsA	glycerol-3-phosphate dehydrogenase [NAD(P)+]					-	-	-	-	-	-	-	-
CDIF630erm_02886	der	GTPase Der					0.0938766	0.566585	-1.00744	0.0307445	-	-	-	-
CDIF630erm_02900	ftsZ	cell division protein FtsZ					-0.739617	0.0161386	-0.395417	0.0374066	-0.340659	0.233834	-0.4581	0.0292772
CDIF630erm_02907	murD	UDP-N-acetylmuramoylalanine--D-glutamate ligase					-1.27177	0.00940521	-0.775193	0.0265875	-0.845866	0.0201508	-1.1581	0.00561321
CDIF630erm_02909	murF	UDP-N-acetylmuramoyl-tripeptide--D-alanyl-D-alanine ligase					-0.828486	0.00361198	-0.199072	0.349216	-0.523227	0.042634	-0.969464	0.00963774
CDIF630erm_02911							-	-	-	-	-	-	-	-
CDIF630erm_02916	ychF	ribosome-binding ATPase YchF				+	-1.1314	0.00192088	-0.589982	0.0158878	-0.738487	0.0226456	-1.29983	0.000649757
CDIF630erm_02921	ptsG-BC	PTS system, glucose-specific IIBC component					-0.540201	0.0454093	-	-	-0.610824	0.00193257	-	-
CDIF630erm_02922							-	-	-	-	-	-	-	-
CDIF630erm_02925	appD	ABC-type transport system, ATP-binding protein, putative oligopeptide transport system					-	-	-	-	-1.89334	0.00224773	-	-
CDIF630erm_02926	appA	ABC-type transport system, oligopeptide-family solute-binding protein	+	+		+	-1.54179	0.000425135	-1.35434	0.00018009	-0.874115	0.00269758	-1.79233	0
CDIF630erm_02936	pfo	pyruvate synthase					0.317324	0.0528548	0.220641	0.217648	0.0896464	0.152512	0.429563	0.00287738
CDIF630erm_02937							-0.823877	0.0745872	-0.306379	0.185271	-0.317073	0.35083	-0.428909	0.0710169
CDIF630erm_02939							1.91608	0.268731	2.36196	0.105153	2.53973	0.129785	1.9706	0.658807
CDIF630erm_02946	hpt1	hypoxanthine phosphoribosyltransferase					-	-	-0.202641	0.482896	-0.897742	0.0558913	-	-
CDIF630erm_02947	cobD1	threonine-phosphate decarboxylase					-	-	-	-	-	-	-	-
CDIF630erm_02950	asnA	aspartate--ammonia ligase					-0.67016	0.00406994	-0.198044	0.172049	-0.0128432	0.639824	-0.0708322	0.582333
CDIF630erm_02957							-0.177191	0.53275	-0.429168	0.139001	-0.523127	0.218394	-	-
CDIF630erm_02962							0.331481	0.0232804	-0.44578	0.068077	-0.283258	0.249145	-0.388459	0.167143
CDIF630erm_02963							-	-	-	-	-	-	-	-
CDIF630erm_02970	cwp22	putative cell wall protein cwp22					0.205237	0.616923	0.231157	0.558597	-0.425084	0.13565	-0.115884	0.46605
CDIF630erm_02971	galE	UDP-glucose 4-epimerase					-0.856141	0.0316969	-0.214242	0.447236	-0.362974	0.410714	-1.2793	0.00553472
CDIF630erm_02972	gtaB1	UTP--glucose-1-phosphate uridylyltransferase				+	-0.831519	0.00252528	-1.20122	0.00151122	-0.812254	0.0172403	-1.34682	0.000597398
CDIF630erm_02974							-0.225326	0.575269	-0.525629	0.0484206	-0.233483	0.572285	-0.89734	0.0882337
CDIF630erm_02975							-	-	-	-	-	-	-	-
CDIF630erm_02988	glyA1	serine hydroxymethyltransferase		+	+		-1.38611	0.00247457	-1.16319	0.000274664	-1.6776	0	0.163953	0.355166
CDIF630erm_02998	cwp14	putative cell wall-binding protein cwp14					-	-	-	-	-	-	-	-
CDIF630erm_03000							-	-	-	-	-	-	-	-
CDIF630erm_03002	aspS	aspartate--tRNA ligase					-1.14497	0.00831256	-1.21516	0.00288874	-1.59894	0.00165576	-1.02438	0.0363203
CDIF630erm_03003	hisS	histidine--tRNA ligase					0.0160602	0.996359	0.498768	0.106001	-0.281956	0.559574	-0.271206	0.365098
CDIF630erm_03005							0.397736	0.322918	0.674783	0.0357448	0.516421	0.00341627	0.391087	0.0741642
CDIF630erm_03006	dtd	D-tyrosyl-tRNA(Tyr) deacylase					-1.57452	0.0146013	-1.36269	0.0292282	-0.59063	0.346997	-1.46468	0.0273111
CDIF630erm_03008	apt	adenine phosphoribosyltransferase					-1.34236	0.0256381	-0.619688	0.0374479	-0.685208	0.0127837	-0.934456	0.00178016
CDIF630erm_03012							0.3614	0.286142	0.912646	0.0146988	0.42788	0.176696	0.257197	0.305058
CDIF630erm_03018	ptsI	phosphoenolpyruvate-protein phosphotransferase					-0.280731	0.0563403	0.213215	0.136756	-0.0663294	0.797711	-0.0766712	0.343936
CDIF630erm_03019	ptsH	phosphocarrier protein HPr					-	-	-	-	-	-	-	-
CDIF630erm_03029							-	-	-	-	-	-	-	-
CDIF630erm_03030	cwp19	cell surface protein cwp19		+	+	+	-0.514051	0.120041	-3.34281	0	-1.41746	0	-2.8447	0
CDIF630erm_03034	rkpK	UDP-glucose 6-dehydrogenase					-0.502827	0.221471	-0.0783828	0.475428	-0.440921	0.250147	-0.894958	0.030033
CDIF630erm_03042	manC	mannose-1-phosphate guanylyltransferase					-	-	-	-	-	-	-	-
CDIF630erm_03043	pgcA2	phosphoglucomutase					-	-	-2.2557	0.00666198	-1.63603	0.0767928	-0.108276	0.56301
CDIF630erm_03046							-0.297862	0.342582	-1.32643	0.00208873	-	-	-	-
CDIF630erm_03047	cwp6	putative N-acetylmuramoyl-L-alanine amidase		+	+	+	-0.0271775	0.955067	-1.36985	0	-0.674516	0.000810812	-2.00673	0
CDIF630erm_03049	cwp5	putative cell surface protein cwp5					-	-	-1.27027	0.747948	-1.72989	0.964956	-	-
CDIF630erm_03050	cwp84	cell surface protein cwp84		+			-0.260584	0.124354	-1.14643	0.00011314	-0.428305	0.0340161	-1.11791	0.00192263
CDIF630erm_03052	cwp66	cell surface protein cwp66		+		+	-0.133711	0.67248	-1.27949	0.000110435	-1.02601	0.00110111	-0.973795	0.000926717
CDIF630erm_03054	cwp2	cell wall binding protein cwp2		+		+	-0.101505	0.741343	-0.743546	0.000113333	-0.426484	0.0168396	-0.730347	0.000960331
CDIF630erm_03056	slpA	S-layer precursor protein					-0.222087	0.477842	-0.176799	0.268292	-0.175622	0.765742	-0.0612837	0.720751
CDIF630erm_03057	cwp12	cell wall binding protein cwp12					0.51527	0.424322	-0.481562	0.169944	-0.21313	0.798642	-0.438367	0.283606
CDIF630erm_03059	cwp10	cell surface protein cwp10					-	-	-	-	-	-	-	-
CDIF630erm_03060							-	-	-	-	-	-	-	-
CDIF630erm_03062	cwp9	cell wall binding protein cwp9					-	-	-	-	-	-	-	-
CDIF630erm_03066					+		1.28467	0.00121392	1.21139	0.0015604	1.89618	0.000722172	-0.0779298	0.64571
CDIF630erm_03067	tgt	queuine tRNA-ribosyltransferase					-	-	-	-	-	-	-	-
CDIF630erm_03069	queA	S-adenosylmethionine:tRNA ribosyltransferase-isomerase					-	-	-	-	-	-	-	-
CDIF630erm_03084							-	-	-0.0274349	0.616185	-	-	-0.226229	0.299489
CDIF630erm_03092	patA	putative N-acetyl-LL-diaminopimelate aminotransferase					-	-	-	-	-	-	-	-
CDIF630erm_03107	serS2	serine--tRNA ligase					-	-	-	-	-	-	-0.281625	0.706901
CDIF630erm_03108							-	-	-	-	-	-	-	-
CDIF630erm_03109	nit	bifunctional nitrilase / nitrile hydratase		+			0.673583	0.0134282	-1.66424	0.000140358	-0.504191	0.133512	-1.06935	0.00333485
CDIF630erm_03110				+	+		0.64946	0.0332661	1.73127	0.000171309	1.49501	0	0.824347	0.00597337
CDIF630erm_03113							0.639583	0.749715	1.86895	0.019263	-	-	0.664832	0.233917
CDIF630erm_03114							-	-	-	-	-	-	-	-
CDIF630erm_03118	dltC	D-alanine--poly(phosphoribitol) ligase subunit 2					-	-	-	-	-	-	-	-
CDIF630erm_03120	dltA	D-alanine--poly(phosphoribitol) ligase subunit 1					-0.38762	0.412493	0.311793	0.377825	-0.146901	0.94003	0.544273	0.124914
CDIF630erm_03125							-	-	-	-	-	-	-	-
CDIF630erm_03134							-0.752648	0.267104	-	-	-0.62626	0.425201	-	-
CDIF630erm_03135	tldD	metalloprotease TldD					-2.20718	0.235683	-0.508846	0.562443	-0.489571	0.978117	-	-
CDIF630erm_03137							-	-	-	-	-	-	-	-
CDIF630erm_03238	atpB1	V-type ATP synthase subunit B					-	-	-	-	-	-	-	-
CDIF630erm_03239	atpA1	V-type ATP synthase subunit A					-	-	-	-	-	-	-	-
CDIF630erm_03241	atpC1	V-type ATP synthase subunit C					-	-	-	-	-	-	-	-
CDIF630erm_03247							-0.561895	0.140554	-1.00251	0.0244905	-0.174938	0.708231	-	-
CDIF630erm_03248							-	-	-	-	-	-	-	-
CDIF630erm_03250	adhE2	aldehyde-alcohol dehydrogenase		+	+	+	-0.136352	0.583326	-3.06648	0	-1.14328	0	-0.616635	0.000530344
CDIF630erm_03257							0.0848332	0.964755	0.0780665	0.944805	0.0364754	0.465278	-0.721341	0.141088
CDIF630erm_03264							-	-	-	-	-	-	-	-
CDIF630erm_03283	btuF	ABC-type transport system, cobalamin-spewcific extracellular solute-binding protein					0.0546239	0.661978	-0.321768	0.380746	-0.432316	0.462348	-0.501053	0.231121
CDIF630erm_03287	suyB	(2R)-sulfolactate sulfo-lyase subunit beta					-	-	-	-	-	-	-	-
CDIF630erm_03290							-1.01224	0.167776	-	-	-1.13786	0.0954385	-	-
CDIF630erm_03299							-	-	-1.06933	0.00126986	-	-	0.393588	0.0717374
CDIF630erm_03300							-	-	-	-	-	-	0.201675	0.426108
CDIF630erm_03303					+		-	-	-	-	-2.72608	0	-	-
CDIF630erm_03311							-	-	-	-	-	-	-	-
CDIF630erm_03312	kpsF	arabinose 5-phosphate isomerase					-0.493216	0.245635	-	-	-	-	-	-
CDIF630erm_03313	malY	cystathionine beta-lyase					-	-	-	-	-	-	-	-
CDIF630erm_03314							0.338878	0.0504312	-	-	-1.32122	0.00385955	-	-
CDIF630erm_03315							-	-	-	-	-	-	-	-
CDIF630erm_03325	pepI	proline iminopeptidase					0.0139649	0.649284	0.537494	0.0338307	1.72605	0.108437	0.579365	0.180318
CDIF630erm_03327							-1.39076	0.00794069	-	-	-	-	-	-
CDIF630erm_03335	anmK	anhydro-N-acetylmuramic acid kinase					-	-	-	-	-	-	-	-
CDIF630erm_03347	xylA	xylose isomerase					-	-	-	-	-	-	-	-
CDIF630erm_03351	xynB	PTS system, xyloside-specific IIB component					-	-	0.293097	0.310146	-1.09314	0.35034	-0.44339	0.884832
CDIF630erm_03355							-	-	-	-	-	-	-	-
CDIF630erm_03357	gatY1	D-tagatose-1,6-bisphosphate aldolase					-	-	-	-	-	-	-0.268212	0.0585682
CDIF630erm_03359	tagK	tagatose-1-phosphate kinase					-	-	-	-	-	-	-	-
CDIF630erm_03372			+	+	+		-0.900278	0.000835339	-1.49225	0	-1.03548	0.000407872	-0.251023	0.19278
CDIF630erm_03373	treR	transcriptional regulator, GntR family					-	-	-	-	-	-	-	-
CDIF630erm_03376							-	-	-	-	-	-	-	-
CDIF630erm_03378	bglA3	6-phospho-beta-glucosidase					-	-	-	-	-	-	-	-
CDIF630erm_03382						+	-	-	-	-	-	-	-2.31556	0.000215434
CDIF630erm_03387							-	-	-	-	-	-	-1.03114	0.00975364
CDIF630erm_03399	bglA4	6-phospho-beta-glucosidase					-0.720976	0.32987	-	-	-0.245503	0.656436	-	-
CDIF630erm_03420	gatY2	D-tagatose-1,6-bisphosphate aldolase					-	-	-	-	-	-	-	-
CDIF630erm_03421	bglA5	6-phospho-beta-glucosidase					-	-	-	-	-1.92065	0.0243245	-	-
CDIF630erm_03422	bglF5	PTS system, beta-glucoside-specific IIABC component, bglF5					-0.693902	0.331864	-	-	-0.429904	0.72139	-	-
CDIF630erm_03449							0.959695	0.134784	1.9444	0.0463632	1.30013	0.0248825	1.40189	0.0343735
CDIF630erm_03458							-	-	-	-	-	-	-	-
CDIF630erm_03462	eno	enolase					0.37895	0.06674	-0.173855	0.21104	0.121751	0.195338	-0.0280972	0.817593
CDIF630erm_03463	gpmI	2,3-bisphosphoglycerate-independent phosphoglycerate mutase		+		+	-0.476124	0.195677	-1.31524	0	-0.427406	0.0165038	-1.51101	0.000129344
CDIF630erm_03464	tpi	triosephosphate isomerase					-0.297916	0.338732	-0.553269	0.00227042	0.0310545	0.36525	-0.358839	0.00984351
CDIF630erm_03465	pgk	phosphoglycerate kinase					0.206831	0.466731	-0.18778	0.201255	0.43312	0.0054649	-0.0408259	0.672861
CDIF630erm_03466	gapA	glyceraldehyde-3-phosphate dehydrogenase					0.0987165	0.315249	-0.0912119	0.188906	0.0853222	0.313798	-0.317747	0.00279871
CDIF630erm_03467	cggR	transcriptional regulator, SorC family		+			-0.112698	0.77043	-1.09497	0.000539563	0.243294	0.075526	-1.73778	0.00198943
CDIF630erm_03475							-	-	-	-	-	-	-	-
CDIF630erm_03499							-	-	-1.45091	0.0974806	-1.08127	0.207149	-1.97962	0.0166902
CDIF630erm_03516							0.361384	0.157818	0.0305943	0.998491	0.140731	0.355492	-0.447514	0.169022
CDIF630erm_03517	sdaB	L-serine dehydratase					-1.69546	0.00125045	-1.06275	0.0146216	-1.02461	0.0051494	-0.923658	0.0091722
CDIF630erm_03518	dapA2	4-hydroxy-tetrahydrodipicolinate synthase		+			-0.497899	0.161352	-1.9432	0.000580881	0.0384898	0.643508	-0.74316	0.0748114
CDIF630erm_03521	dapA3	4-hydroxy-tetrahydrodipicolinate synthase					-0.558446	0.179739	-0.0324426	0.935358	0.222541	0.249664	0.61264	0.0664982
CDIF630erm_03522	dapB1	4-hydroxy-tetrahydrodipicolinate reductase					-1.46916	0.00410889	-0.0046516	0.919701	-0.334544	0.443659	-0.761263	0.0232864
CDIF630erm_03523	dapH	2,3,4,5-tetrahydropyridine-2,6-dicarboxylate N-acetyltransferase		+	+	+	-1.4845	0.00128869	-1.17883	0.000346981	-1.2509	0	-1.18002	0.00030091
CDIF630erm_03525	dapB2	4-hydroxy-tetrahydrodipicolinate reductase					-0.0364019	0.830706	1.17903	0.555189	-0.856912	0.919051	0.564771	0.511271
CDIF630erm_03527	hpt2	hypoxanthine phosphoribosyltransferase					-	-	-	-	-	-	-	-
CDIF630erm_03533	prdF	proline racemase	+		+		1.50611	0	0.532078	0.0238051	1.74683	0	-0.0936229	0.501965
CDIF630erm_03535	prdE	proline reductase PrdE subunit					-	-	-	-	-	-	-	-
CDIF630erm_03536	prdD	proline reductase PrdD subunit					-	-	-	-	-	-	-	-
CDIF630erm_03537	prdB	proline reductase PrdB subunit					1.10859	0.0073676	-0.905759	0.00611974	0.626352	0.0108374	-0.840924	0.0232365
CDIF630erm_03540	prdA	D-proline reductase proprotein prdA	+		+		1.01674	0.000193462	-0.320991	0.055782	0.863628	0.000169709	-0.409167	0.0102594
CDIF630erm_03544	prdC	proline reductase PrdC subunit					1.18943	0.00115155	-0.331938	0.231742	0.982621	0.004047	-0.615357	0.0737659
CDIF630erm_03547							-	-	-	-	-	-	-	-
CDIF630erm_03549							-	-	-	-	0.154581	0.544803	-0.679922	0.0917411
CDIF630erm_03553	valS	valine--tRNA ligase					-	-	-	-	-	-	-	-
CDIF630erm_03581	proC2	pyrroline-5-carboxylate reductase					-1.42349	0.333969	-2.36555	0.0812526	-1.45304	0.417627	-2.17129	0.116909
CDIF630erm_03582							-	-	-	-	-	-	-	-
CDIF630erm_03584							-	-	-	-	-	-	-	-
CDIF630erm_03585	pgi	glucose-6-phosphate isomerase					-0.354227	0.33275	-0.0699518	0.789007	-0.403568	0.362198	-1.02172	0.00953419
CDIF630erm_03586							-	-	-	-	-	-	-	-
CDIF630erm_03589							-	-	-	-	-	-	-	-
CDIF630erm_03590	yccF	uncharacterized protein YccF					-	-	-	-	-	-	-	-
CDIF630erm_03601	engB	GTP-binding protein EngB					-0.0933505	0.909308	-0.109041	0.717308	0.00785103	0.902853	-0.888251	0.158688
CDIF630erm_03602	lon	ATP-dependent protease Lon					-	-	-	-	-	-	-	-
CDIF630erm_03605	clpX	ATP-dependent clp protease ATP-binding subunit clpX					-0.246572	0.169506	-0.533642	0.0306907	-0.680443	0.0036292	-0.942651	0.0031502
CDIF630erm_03606	clpP1	ATP-dependent clp protease proteolytic subunit					0.440463	0.00881228	0.635589	0.00252135	0.587763	0.00166761	-0.0747161	0.591212
CDIF630erm_03607	tig	trigger factor					-0.185316	0.35684	-0.583339	0.0433816	-0.377579	0.036424	-0.542351	0.0040126
CDIF630erm_03611							-	-	-	-	-	-	-	-
CDIF630erm_03612							-	-	-	-	-	-	-	-
CDIF630erm_03615	hydA	iron hydrogenase					1.01598	0.0190662	0.618337	0.300143	1.12746	0.0195449	0.24656	0.528519
CDIF630erm_03634							-	-	-	-	-	-	-	-
CDIF630erm_03655							-0.22439	0.512395	-	-	-0.138198	0.935907	-	-
CDIF630erm_03657							-	-	-	-	-	-	-	-
CDIF630erm_03677	mgtA1	magnesium-transporting ATPase, P-type					-0.0440055	0.997253	-1.44049	0.00132578	-0.388413	0.146362	-0.878475	0.0026203
CDIF630erm_03678							-	-	-	-	-	-	-	-
CDIF630erm_03682							-	-	-	-	-	-	-	-
CDIF630erm_03699	pyk	pyruvate kinase					0.304177	0.190335	-0.69134	0.0248711	0.092823	0.366289	-0.57461	0.0372397
CDIF630erm_03700	pfkA	ATP-dependent 6-phosphofructokinase					0.363301	0.238073	-0.174666	0.633966	0.330332	0.1845	-0.826706	0.0517699
CDIF630erm_03705							-0.125665	0.721272	-	-	-0.645815	0.0577663	-0.551786	0.111517
CDIF630erm_03707	murB	UDP-N-acetylenolpyruvoylglucosamine reductase					0.112106	0.627285	-0.352507	0.445515	-0.184185	0.875794	-1.12251	0.0293178
CDIF630erm_03710			+	+	+	+	1.94336	0	3.39605	0	2.44588	0	3.23783	0
CDIF630erm_03711			+	+	+	+	1.85973	0.000234124	3.52192	0	2.96002	0	3.34413	0
CDIF630erm_03712				+	+	+	1.56368	0.00302869	3.98109	0	2.85972	0	4.16685	0
CDIF630erm_03714	hprK	PTS system, HPr kinase / phosphorylase					-	-	-	-	-	-	-	-
CDIF630erm_03722							-	-	-	-	-	-	-	-
CDIF630erm_03727	hemB	delta-aminolevulinic acid dehydratase	+	+	+		1.99872	0	1.75261	0.000240699	2.15204	0	1.25241	0.00240093
CDIF630erm_03728	cobA-hemD	bifunctional uroporphyrinogen-III methyltransferase / uroporphyrinogen-III synthase					-	-	-	-	-	-	-	-
CDIF630erm_03730	cbiKP	sirohydrochlorin cobaltochelatase CbiKP					0.797117	0.0517318	0.110897	0.970649	-0.0317111	0.761367	0.686403	0.0883905
CDIF630erm_03733	cbiG	cobalt-precorrin 5A hydrolase					-	-	-	-	-	-	-	-
CDIF630erm_03734	cbiF	cobalt-precorrin-4 methyltransferase					-	-	-	-	-	-	-	-
CDIF630erm_03735	cbiT	cobalt-precorrin-6B (C15)- methyltransferase [decarboxylating]					-1.0712	0.923365	-	-	-0.55741	0.443841	-	-
CDIF630erm_03738	cbiC	cobalt-precorrin-8 methylmutase					-0.0925016	0.77197	-0.979469	0.016809	-0.136248	0.811404	-	-
CDIF630erm_03742	cbiA	cobyrinic acid A,C-diamide synthase					-	-	-	-	-	-	-	-
CDIF630erm_03748	cobT	nicotinate-nucleotide--dimethylbenzimidazole phosphoribosyltransferase					-0.231364	0.878912	-0.103293	0.655315	-0.343859	0.783587	-0.694763	0.21839
CDIF630erm_03751							-	-	-	-	-	-	-	-
CDIF630erm_03760	agaS	putative tagatose-6-phosphate ketose / aldose isomerase AgaS					-	-	1.4169	0.0133925	-0.585646	0.457872	0.684485	0.123486
CDIF630erm_03769							-	-	-	-	-	-	-	-
CDIF630erm_03770	tkt*2	transketolase, C-terminal section					-0.445261	0.151509	-0.778877	0.0125092	-0.376233	0.39959	-0.596246	0.034182
CDIF630erm_03771	tkt2	transketolase, N-terminal section					-0.822213	0.00173598	0.0749784	0.978668	-0.326464	0.142151	-0.648586	0.00262218
CDIF630erm_03774	alr	alanine racemase					-0.130277	0.594869	-0.0906741	0.354066	0.0747143	0.183078	-0.475324	0.038894
CDIF630erm_03776							-	-	-	-	-	-	-	-
CDIF630erm_03777	acpS	holo-[acyl-carrier-protein] synthase					-	-	-	-	-	-	-	-
CDIF630erm_03778	atpC2	ATP hydrolase subunit epsilon					-0.0416162	0.872633	-0.717145	0.0659176	0.131437	0.545008	-	-
CDIF630erm_03779	atpD2	ATP synthase subunit beta	+		+		0.811373	0.000286946	0.102854	0.666437	0.723157	0.000136507	-0.511687	0.00252732
CDIF630erm_03780	atpG	ATP synthase subunit gamma					0.382615	0.171085	-0.0517643	0.705164	0.688188	0.00584028	0.472973	0.551244
CDIF630erm_03781	atpA2	ATP synthase subunit alpha			+	+	0.682088	0.0115981	-0.188228	0.021776	0.483066	0.000212528	-0.878778	0
CDIF630erm_03782	atpH	ATP synthase subunit delta					1.10347	0.0229991	0.0168473	0.974348	1.0486	0.00207378	-0.768561	0.0326849
CDIF630erm_03783	atpF2	ATP synthase subunit b	+			+	1.15834	0.000515835	0.143361	0.713124	0.653157	0.00374139	-1.90999	0.00013244
CDIF630erm_03788	comEB2	deoxycytidylate deaminase					-	-	-1.29633	0.1947	0.0531219	0.447711	-	-
CDIF630erm_03790	upp	uracil phosphoribosyltransferase		+	+	+	-1.18571	0.0023878	-1.52018	0	-1.18547	0.000126515	-1.41597	0.000204819
CDIF630erm_03791	rpiB2	ribose-5-phosphate isomerase					-0.670858	0.115281	0.0711942	0.951609	-0.248101	0.236197	-0.238703	0.150687
CDIF630erm_03792	ywlE	protein-arginine-phosphatase					-	-	-	-	-	-	-	-
CDIF630erm_03793	ywlC	threonylcarbamoyl-AMP synthase					-	-	-0.242891	0.289848	0.0830189	0.844026	-	-
CDIF630erm_03795	prfA	peptide chain release factor 1					-0.882124	0.00524667	-0.133422	0.204859	-0.650701	0.00695916	-0.806521	0.00400834
CDIF630erm_03798	rpmE	50S ribosomal protein L31					0.109923	0.162588	0.248555	0.853806	0.204641	0.165376	-0.179846	0.368428
CDIF630erm_03801	gtaB2	UTP--glucose-1-phosphate uridylyltransferase					0.901762	0.0773829	1.62864	0.0182811	1.36053	0.0167261	0.466306	0.22494
CDIF630erm_03809	hupA	non-specific DNA-binding protein					-0.384633	0.132043	-0.647316	0.00731125	-0.380299	0.119541	-0.684472	0.0097414
CDIF630erm_03810	yabN	bifunctional tetrapyrrole methylase / NTP pyrophosphohydrolase					-	-	-	-	-	-	-	-
CDIF630erm_03813	prsA2	peptidyl-prolyl cis-trans isomerase, PpiC-type					0.0322534	0.943941	0.30939	0.600929	-0.35283	0.841715	-	-
CDIF630erm_03815	pth	peptidyl-tRNA hydrolase					-	-	-	-	-	-	-	-
CDIF630erm_03828	prs	ribose-phosphate pyrophosphokinase					-0.0210461	0.958457	0.0812305	0.750791	-0.0834833	0.857722	-0.205145	0.0706283
CDIF630erm_03830	spoVG	regulator required for spore cortex synthesis			+		0.758447	0.0113693	0.0906835	0.991695	1.04192	0	0.807654	0.0108337
CDIF630erm_03831	purR	transcriptional regulator, purine operon repressor		+			-0.0790937	0.765678	-0.898204	0.000395775	-0.0755428	0.845164	-0.19879	0.377733
CDIF630erm_03832	murC	UDP-N-acetylmuramate--L-alanine ligase			+		0.452952	0.0382969	0.688932	0.00149212	0.760118	0	-0.426949	0.0494312
CDIF630erm_03835	pepT2	peptidase T					-0.466381	0.205401	-0.0837508	0.43966	0.316016	0.00226465	0.42289	0.0183161
CDIF630erm_03837	rsmA	ribosomal RNA small subunit methyltransferase A	+	+	+	+	-1.43636	0.000282205	-3.14208	0	-2.34831	0	-3.15303	0
CDIF630erm_03839			+				-2.08729	0.000189282	-	-	-	-	-	-
CDIF630erm_03842							0.592027	0.820975	-	-	-	-	-	-
CDIF630erm_03853							-	-	1.99753	0.255777	2.13237	0.0695807	3.17111	0.190772
CDIF630erm_03854	metG	methionine--tRNA ligase					0.0882789	0.984992	0.773869	0.199074	-1.17132	0.0584102	0.675102	0.205147
CDIF630erm_03858	pncB	nicotinate phosphoribosyltransferase					-0.758415	0.0365052	-1.05558	0.0175409	-0.650123	0.0247641	-	-
CDIF630erm_03859					+		0.0530182	0.371287	0.341787	0.0864463	0.557988	0	-0.219546	0.196838
CDIF630erm_03863							-0.118465	0.949208	-0.562906	0.188837	-0.728978	0.17481	-	-
CDIF630erm_03865	tmk	thymidylate kinase					-	-	-	-	-	-	-	-
CDIF630erm_03872	lysS	lysine--tRNA ligase					-0.961686	0.0489295	-1.14504	0.00444467	-1.06876	0.0176509	-1.26364	0.00206279
CDIF630erm_03873	greA	transcription elongation factor greA					-0.870969	0.0091044	-0.20682	0.306025	-0.484072	0.106513	-0.391127	0.123703
CDIF630erm_03875	coaX	type III pantothenate kinase					-0.486431	0.239206	-0.989403	0.0158254	-0.461601	0.349597	-0.896901	0.0315453
CDIF630erm_03879	ftsH2	cell division protease FtsH2					-	-	-	-	-	-	-	-
CDIF630erm_03882	murI	glutamate racemase					0.636643	0.0595889	0.0471059	0.902131	0.60218	0.00646321	-0.276043	0.207632
CDIF630erm_03885							-0.455008	0.241005	-	-	-0.303306	0.353572	0.473033	0.836855
CDIF630erm_03889	yabG	sporulation-specific protease					-	-	-	-	-	-	-	-
CDIF630erm_03890							-	-	-	-	-	-	-	-
CDIF630erm_03892							0.483141	0.0402485	0.953261	0.0135265	0.712988	0.0270206	-0.741706	0.00688682
CDIF630erm_03910	carB1	carbamoyl-phosphate synthase large subunit					0.201072	0.937934	-0.841236	0.0183564	0.457062	0.421414	-1.58508	0.00223608
CDIF630erm_03911	carA1	carbamoyl-phosphate synthase small subunit					-	-	-0.389583	0.21192	0.773936	0.946494	0.693468	0.399994
CDIF630erm_03912	carB2	carbamoyl-phosphate synthase large subunit					1.64266	0.287028	-0.745659	0.0342846	0.232353	0.839114	1.41874	0.060976
CDIF630erm_03913	carA2	carbamoyl-phosphate synthase small subunit					-	-	-	-	-	-	-	-
CDIF630erm_03915			+				2.32207	0.0001883	0.368842	0.78635	0.961777	0.00239034	-0.118815	0.501132
CDIF630erm_03917							0.481847	0.691098	-1.03796	0.00226434	0.52136	0.706173	-0.859996	0.00310398
CDIF630erm_03918	metH	methionine synthase					-	-	-	-	-	-	-	-
CDIF630erm_03920	luxS	S-ribosylhomocysteine lyase					-	-	-	-	-	-	-	-
CDIF630erm_03930							0.655945	0.0301887	0.794988	0.0584061	1.26391	0.00166635	0.743792	0.0565289
CDIF630erm_03931							-	-	-	-	-	-	-	-
CDIF630erm_03938							-	-	-	-	-	-	-	-
CDIF630erm_03942							-0.587549	0.129963	-0.55496	0.0842356	-0.359821	0.352689	-0.852499	0.0222021
CDIF630erm_03944							-	-	-	-	-	-	-	-
CDIF630erm_03945	phnA	phosphonoacetate hydrolase					-	-	-	-	-	-	-	-
CDIF630erm_03965							-	-	-	-	-	-	-	-
CDIF630erm_03966	dgaE	D-glucosaminate-6-phosphate ammonia lyase					-	-	-	-	-	-	-	-
CDIF630erm_03967							-	-	-	-	-	-	-	-
CDIF630erm_03983	purA	adenylosuccinate synthetase					-1.15868	0.00134941	-0.396167	0.229843	-0.391023	0.334724	-0.85255	0.00351472
CDIF630erm_03986	rplI	50S ribosomal protein L9					0.436965	0.233628	0.324901	0.408499	0.251947	0.292121	-1.02397	0.0713632
CDIF630erm_03990	rpsR	30S ribosomal protein S18					-0.751335	0.116487	-1.10347	0.0348374	-0.945578	0.0662849	-1.54948	0.0127482
CDIF630erm_03991	ssb2	single-stranded DNA-binding protein					1.04341	0.00289608	0.797287	0.00843821	0.315639	0.049432	-0.794789	0.0568882
CDIF630erm_03992	rpsF	30S ribosomal protein S6					0.304556	0.311116	0.0630396	0.931796	0.106826	0.462304	-0.056735	0.704348
CDIF630erm_03993					+	+	0.0729713	0.760223	0.388623	0.00244354	0.525815	0	0.966219	0
CDIF630erm_03995							-	-	-0.699426	0.142273	-	-	-	-
CDIF630erm_03996	yedF	selenium metabolism protein YedF					-	-	-	-	-	-	-	-
CDIF630erm_03997							-3.11763	0.424289	-0.794215	0.516798	-3.29832	0.530645	0.0201813	0.361183
CDIF630erm_03998					+	+	-0.361206	0.127472	-0.689432	0.0432982	-1.23031	0.000292228	-0.927874	0.000470939
CDIF630erm_03999	sufS2	putative cysteine desulfurase					0.240799	0.192857	0.160733	0.418466	0.289593	0.0307908	-0.309209	0.111169
CDIF630erm_04000	spo0J	stage 0 sporulation protein J					-	-	-	-	-	-	-	-
CDIF630erm_04002	noc	nucleoid occlusion protein					-0.535716	0.00532337	-	-	-0.918942	0.0392928	-	-
CDIF630erm_04007	jag	putative SpoIIIJ-associated RNA / ssDNA-binding protein Jag					-	-	-	-	-	-	-	-
CDIF630erm_04114	tetM	tetracycline resistance protein		+			-0.0557486	0.963409	-1.85307	0.00054703	-0.934346	0.0525179	-1.01167	0.00539705
